# Supplementary material for: The Complete Genome Sequence of Cupriavidus metallidurans Strain CH34, a Master Survivalist in Harsh and Anthropogenic Environments
Source: PLoS One. 2010 May 5;5(5):e10433. doi: 10.1371/journal.pone.0010433 (PMC2864759; doi:10.1371/journal.pone.0010433)
Supplement: Figure S7 — Genes and pathways for sulfur oxidation (sulfur autotrophy) in C. metallidurans CH34. (A) Genetic loci encompassing sulfur oxidizing genes (sox) and sulfur oxygenase reductase genes (sor). Note that strain CH34 lacks the soxCD genes for a periplasmic sulfur dehydrogenase which is not essential for the oxidation of thiosulfate although fewer electrons are generated (see text and next panel). (B) Proposed pathway for the oxidation of thiosulfate (S2O3 2−) to sulfate (SO4 −) by the combined action of the sulfur carrier protein SoxYZ, a cytochrome c-type complex SoxXA, and the sulfate thiol hydrolase SoxB. (C) Proposed pathway for the oxidation of sulfide (HS−) by the SoxEF c-type flavocytochrome complex in which SoxF acts as a sulfide dehydrogenase. (D) Proposed pathway for the oxidation of sulfite (SO3 −) to sulfate (SO4 −) through the action of a periplasmic sulfite dehydrogenase, SorA, and a membrane-bound c-type cytochrome, SorB. (0.05 MB XLS) [file pone.0010433.s007.xls]

## Sheet: Sox-Sor loci
Figure S7A: genetic loci in C. metallidurans CH34 involved in sulfur oxidation
		Rmet_3416			Rmet_3417			Rmet_3418			Rmet_3419			Rmet_3420				Rmet_3422			Rmet_3423					Rmet_3426			Rmet_3427
		Rmet_4891			Rmet_4892

## Sheet: thiosufate oxidation
Figure 7SB: Proposed thiosulfatedehydrogenase pathway of C. metallidurans CH34
																			SoxB		=	Rmet_3417
																			SoxX		=	Rmet_3419
																			SoxA		=	Rmet_3420
																			SoxZ		=	Rmet_3422
																			SoxY		=	Rmet_3423
																			LysR		=	Rmet_3416

## Sheet: sulfide oxidation
Figure 7SC: Proposed sulfidedehydrogenase pathway of C. metallidurans CH34
																			SoxE		=	Rmet_3427
																			SoxF		=	Rmet_3426

## Sheet: sulfite oxidation
Figure S7D: Proposed sulfitedehydrogenase pathway in C. metallidurans CH34
																			SorA		=	Rmet_4891
																			SorB		=	Rmet_4892
