# Supplementary material for: The Complete Genome Sequence of Cupriavidus metallidurans Strain CH34, a Master Survivalist in Harsh and Anthropogenic Environments
Source: PLoS One. 2010 May 5;5(5):e10433. doi: 10.1371/journal.pone.0010433 (PMC2864759; doi:10.1371/journal.pone.0010433)
Supplement: Table S3 — Efflux and transport proteins in C. metallidurans CH34. Transport proteins predicted by TransAAP analysis for the four Cupriavidus species by submitting the genomes of these species to the TransportDB website (http://www.membranetransport.org/). Only five classes were considered (indicated with blue bars). Transporters that are not present in C. metallidurans CH34 but are present in one or more of the other Cupriavidus strains are shaded in gray. Reversely, transporters that are present in CH34 but are not in either of the three other strains are shaded in green. (0.03 MB XLS) [file pone.0010433.s011.xls]

## Sheet: Sheet1
		Cmet	Ceut	Cpin	Ctai
1.A. α-Type channels
The Voltage-gated Ion Channel (VIC) Superfamily	1.A.1	3	2	2	2
The Major Intrinsic Protein (MIP) Family	1.A.8	2	1	1	1
The Ammonia Transporter Channel (Amt) Family	1.A.11	2	2	2	2
The Large Conductance Mechanosensitive Ion Channel (MscL) Family	1.A.22	1	1	1	1
The Small Conductance Mechanosensitive Ion Channel (MscS) Family	1.A.23	9	8	9	8
The CorA Metal Ion Transporter (MIT) Family	1.A.35	4	3	4	3
	total	21	17	19	17
2.A. Porters (uniporters, symporters, antiporters)
The Major Facilitator Superfamily (MFS)	2.A.1	89	108	125	87
The Glycoside-Pentoside-Hexuronide (GPH):Cation Symporter Family	2.A.2	0	0	1	0
The Amino Acid-Polyamine-Organocation (APC) Family	2.A.3	6	8	9	8
The Cation Diffusion Facilitator (CDF) Family	2.A.4	5	3	4	4
The Zinc (Zn2+)-Iron (Fe2+) Permease (ZIP) Family	2.A.5	1	1	1	1
The Resistance-Nodulation-Cell Division (RND) Superfamily	2.A.6	26	22	22	18
The Drug/Metabolite Transporter (DMT) Superfamily	2.A.7	27	29	28	29
The Gluconate:H+ Symporter (GntP) Family	2.A.8	3	3	2	2
The Cytochrome Oxidase Biogenesis (Oxa1) Family	2.A.9	1	1	1	1
The 2-Keto-3-Deoxygluconate Transporter (KDGT) Family	2.A.10	1	1	0	0
The Citrate-Mg2+:H+ (CitM) Citrate-Ca2+:H+ (CitH) Symporter (CitMHS) Family	2.A.11	0	1	0	0
The ATP:ADP Antiporter (AAA) Family	2.A.12	1	1	1	1
The Lactate Permease (LctP) Family	2.A.14	2	2	2	2
The Telurite-resistance/Dicarboxylate Transporter (TDT) Family	2.A.16	0	0	2	0
The Ca2+:Cation Antiporter (CaCA) Family	2.A.19	1	0	1	0
The Inorganic Phosphate Transporter (PiT) Family	2.A.20	1	1	1	1
The Solute:Sodium Symporter (SSS) Family	2.A.21	4	5	7	4
The Dicarboxylate/Amino Acid:Cation (Na+ or H+) Symporter (DAACS) Family	2.A.23	5	6	5	3
The 2-Hydroxycarboxylate Transporter (2-HCT) Family	2.A.24	1	0	0	0
The Glutamate:Na+ Symporter (ESS) Family	2.A.27	0	1	0	1
The Bile Acid:Na+ Symporter (BASS) Family	2.A.28	1	1	1	1
The NhaA Na+:H+ Antiporter (NhaA) Family	2.A.33	0	1	0	0
The Monovalent Cation:Proton Antiporter-1 (CPA1) Family	2.A.36	2	1	4	2
The Monovalent Cation:Proton Antiporter-2 (CPA2) Family	2.A.37	5	5	5	4
The K+ Transporter (Trk) Family	2.A.38	0	1	0	0
The Nucleobase:Cation Symporter-2 (NCS2) Family	2.A.40	5	8	7	8
The Arsenite-Antimonite (ArsB) Efflux Family	2.A.45	1	1	1	1
The Benzoate:H+ Symporter (BenE) Family	2.A.46	1	1	2	1
The Divalent Anion:Na+ Symporter (DASS) Family	2.A.47	4	2	1	1
The Chloride Carrier/Channel (ClC) Family	2.A.49	3	1	3	2
The Chromate Ion Transporter (CHR) Family	2.A.51	5	2	4	2
The Ni2+-Co2+ Transporter (NiCoT) Family	2.A.52	1	2	0	0
The Sulfate Permease (SulP) Family	2.A.53	6	4	5	3
The Metal Ion (Mn2+-iron) Transporter (Nramp) Family	2.A.55	0	0	2	1
The Tripartite ATP-independent Periplasmic Transporter (TRAP-T) Family	2.A.56	11	18	11	17
The Phosphate:Na+ Symporter (PNaS) Family	2.A.58	2	2	1	1
The Arsenical Resistance-3 (ACR3) Family	2.A.59	1	1	1	2
The Monovalent Cation (K+ or Na+):Proton Antiporter-3 (CPA3) Family	2.A.63	0	9	7	7
The Twin Arginine Targeting (Tat) Family	2.A.64	3	3	3	3
The Multidrug/Oligosaccharidyl-lipid/Polysaccharide (MOP) Flippase Superfamily	2.A.66	7	7	6	6
The Oligopeptide Transporter (OPT) Family	2.A.67	2	3	3	3
The Auxin Efflux Carrier (AEC) Family	2.A.69	2	2	2	2
The Malonate:Na+ Symporter (MSS) Family	2.A.70	0	0	2	0
The K+ Uptake Permease (KUP) Family	2.A.72	1	3	1	1
The Short Chain Fatty Acid Uptake (AtoE) Family	2.A.73	1	1	1	1
The L-Lysine Exporter (LysE) Family	2.A.75	1	1	1	1
The Resistance to Homoserine/Threonine (RhtB) Family	2.A.76	12	10	7	9
The Branched Chain Amino Acid Exporter (LIV-E) Family	2.A.78	2	2	2	2
The Tricarboxylate Transporter (TTT) Family	2.A.80	130	163	137	110
The Aspartate:Alanine Exchanger (AAE) Family	2.A.81	2	3	3	3
The Aromatic Acid Exporter (ArAE) Family	2.A.85	7	4	5	4
The Autoinducer-2 Exporter (AI-2E) Family (Formerly the PerM Family, TC #9.B.22)	2.A.86	4	5	4	6
The Vacuolar Iron Transporter (VIT) Family	2.A.89	1	1	0	0
	total	397	461	444	366
3.A. P-P-bond-hydrolysis-driven transporters
The ATP-binding Cassette (ABC) Superfamily	3.A.1	264	354	296	283
The H+- or Na+-translocating F-type, V-type and A-type ATPase (F-ATPase) Superfamily	3.A.2	9	8	8	9
The P-type ATPase (P-ATPase) Superfamily	3.A.3	13	11	10	6
The General Secretory Pathway (Sec) Family	3.A.5	7	7	7	7
The Septal DNA Translocator (S-DNA-T) Family	3.A.12	2	1	3	2
	total	295	381	324	307
4.A. Phosphotransfer-driven group translocators
	4.A	5	7	5	4
9.A. Recognized transporters of unknown biochemical mechanism
The MerTP Mercuric Ion (Hg2+) Permease (MerTP) Family	9.A.2	4	0	1	0
The YggT or Fanciful K+ Uptake-B (FkuB; YggT) Family	9.A.4	1	1	1	1
The Ferrous Iron Uptake (FeoB) Family	9.A.8	1	1	2	1
The Iron/Lead Transporter (ILT) Superfamily	9.A.10	2	0	0	0
The Putative 4-Toluene Sulfonate Uptake Permease (TSUP) Family	9.A.29	8	10	10	9
The Tellurium Ion Resistance (TerC) Family	9.A.30	3	4	3	3
The Pyocin R2 Phage P2 Tail Fiber Protein (Pyocin R2) Family	9.A.33	0	0	0	1
The HlyC/CorC (HCC) Family	9.A.40	4	3	3	3
The Capsular Polysaccharide Exporter (CPS-E) Family	9.A.41	2	0	0	3
	total	25	19	20	21
	TOTAL	743	885	812	715
	%	11.7	13.6	12.6	12.1
sources: (1) http://www.membranetransport.org/ and (2) http://www.tcdb.org/	proteins	6319	6626	6446	5897
