# Supplementary material for: The Complete Genome Sequence of Cupriavidus metallidurans Strain CH34, a Master Survivalist in Harsh and Anthropogenic Environments
Source: PLoS One. 2010 May 5;5(5):e10433. doi: 10.1371/journal.pone.0010433 (PMC2864759; doi:10.1371/journal.pone.0010433)
Supplement: Table S4 — Sigma factors of C. metallidurans CH34. The 17 sigma factors of C. metallidurans CH34 and their orthologs in related organisms (as listed in Table 2) and E. coli K-12. Note that some organisms, including strain CH34, possess multiple sigma-70 factors (RpoD proteins). All gene notations are from GenBank (and are as in Figure S5). (0.02 MB XLS) [file pone.0010433.s012.xls]

## Sheet: Sheet1
			C. metallidurans				C. pinatubonensis JMP 134				C. taiwanensis			C. eutrophus H16			D. acidovorans	Bordatella petrii	Polynucleo	R. solanecearum		B. xenovorans			H. arsenicoxydans	Jantinobacterium	E. coli
			chrom1	chrom2	pmol30	pmol28	chrom1	chrom2	pl1	pl2	chrom1	chrom2	pl1	chrom1	chrom2	pl1	Dacidov	Bpetrii	chrom	chrom	pl	chrom1	chrom2	chrom3	chrom	chrom	chrom
			NC_007973	NC_007974	NC_006466	NC_006525	NC_007347	NC_007348	NC_007336	NC_007337	NC_010528	NC_010530	NC_010529	NC_008313	NC_008314	NC_005241	NC_010002	NC_010170	NC_010531	NC_003295	NC_003296	NC_007951	NC_007952	NC_007953	NC_009138	NC_009659	NC_000913
Rmet_4499	RpoJ	chrom2	---	Rmet_4499	---	---	---	---	---	---	---	---	---	---	---	---	Daci_3268 [Daci_3271,Daci_3274,Daci_3563, Daci_1169]	Bpet4455	---	---	RSp0849	---	---	---	---	Mma_2588 [mma_1161, mma_1213, mma_1233, mma_2022, mma_2027,mma_2350, mma_2588, mma_3485]	b4293
Rmet_2115	RpoS	chrom1	Rmet_2115	---	---	---	Reut_A2095	---	---	---	RALTA_A1918	---	---	H16_A2373	---	---	---	---	---	RSc1207	---	Bxe_A2350	---	---	HEAR1257	mma_2134	b2741
Rmet_1648	RpoP	chrom1	Rmet_1648	---	---	---	Reut_A0697	---	---	---	RALTA_A2405	---	---	H16_A2923	---	---	Daci_5290 [Daci_3807]	---	---	RSc2361	---	---	Bxe_B0889	---	HEAR0856	mma_3093	---
Rmet_1120	RpoI	chrom1	Rmet_1120	---	---	---	---	---	---	---	---	RALTA_B1239	---	---	---	---	Daci_1450	---	---	---	---	---	---	---	---	---	---
Rmet_4661	RpoD2	chrom2	---	Rmet_4661	---	---	---	---	---	---	---	---	---	---	---	---	---	---	---	---	---	---	---	---	---	---	---
Rmet_2606	RpoD1	chrom1	Rmet_2606	---	---	---	Reut_A0888 [Reut_A1750]	---	[Reut_C0613]	---	RALTA_A2226 [RALTA_A1541]	---	---	H16_A2725 [H16_A1626]	---	---	Daci_5045	Bpet2035	Pnec_1416	RSc2215	---	---	Bxe_B2820 [Bxe_B0337, Bxe_B0394, Bxe_B2569]	---	HEAR0442	mma_0493	b3067
Rmet_3702	FliA	chrom2	---	Rmet_3702	---	---	---	Reut_B5619	---	---	---	RALTA_B0272	---	---	H16_B0256	---	Daci_0596	Bpet2096	---	---	RSp1390	Bxe_A0134	---	---	HEAR1314	mma_2083	b1922
Rmet_6207	CnrH	pMOL28	---	---	---	RALMEp10061	---	---	---	---	---	---	---	---	---	---	---	---	---	---	---	---	---	---	---	---	---
Rmet_0303	RpoN	chrom1	Rmet_0303	---	---	---	Reut_A0355	---	---	---	RALTA_A0331	---	---	H16_A0387	---	---	Daci_0674 [Daci_4348]	Bpet0085 [Bpet_2350]	---	RSc0408	[Rsp1671]	Bxe_A4122	---	---	HEAR3109	mma_3352	b3202
Rmet_0272	RpoH	chrom1	Rmet_0272	---	---	---	Reut_A0325	---	---	---	RALTA_A0299	---	---	H16_A0354	---	---	Daci_1694	Bpet0159	Pnec_1634	RSc0374	---	Bxe_A4146	[Bxe_B1172]	---	HEAR2908	mma_3142	b3461
Rmet_4686	RpoQ	chrom2	---	Rmet_4686	---	---	---	---	---	---	---	---	---	---	---	---	---	---	---	---	---	Bxe_A2180	---	---	---	mma_3542 [mma_0904]	---
Rmet_5400	RpoM	chrom2	---	Rmet_5400	---	---	---	Reut_B3794	---	---	---	---	---	---	H16_B1727	---	Daci_3002 [Daci_0057]	Bpet3696	---	---	---	---	Bxe_B1671	---	HEAR3276	mma_3504	---
Rmet_2425	RpoE	chrom1	Rmet_2425	---	---	---	Reut_A2259	---	---	---	RALTA_A2064	---	---	H16_A2563	---	---	Daci_5267	Bpet1758	---	RSc1055	---	Bxe_A1078	---	---	HEAR2071 [HEAR1484]	mma_1362	b2573
Rmet_0910	RpoR	chrom1	Rmet_0910	---	---	---	Reut_A0946	---	---	---	RALTA_A1018	---	---	H16_A1034	---	---	Daci_4868	---	Pnec_0809	RSc2078	---	Bxe_A3232	---	---	HEAR1236	mma_2151	---
Rmet_4001	RpoK	chrom2	---	Rmet_4001	---	---	---	---	---	---	---	---	---	---	---	---	--- [Daci_5890, Daci_5893]	---	---	---	---	---	---	Bxe_C1051	---	mma_3493 [mma_0754, mma_2030, mma_3493, mma_3497]	---
Rmet_3844	RpoT	chrom2	---	Rmet_3844	---	---	---	Reut_B5467	---	---	---	---	---	---	---	---	Daci_6012	---	---	---	---	---	---	---	---	---	---
Rmet_3280	RpoL	chrom1	Rmet_3280	---	---	---	Reut_A3143	---	---	---	RALTA_A2907	---	---	H16_A3447	---	---	---	---	---	RSc2983	---	Bxe_A2784	---	---	---	---	---
Rmet_0597	RpoO	chrom1	Rmet_0597	---	---	---	Reut_A1790	[Reut_B2451]	---	---	---	---	---	---	---	---	---	---	---	---	RS02210	Bxe_A2458	---	---	---	---	---
