# Supplementary material for: The Complete Genome Sequence of Cupriavidus metallidurans Strain CH34, a Master Survivalist in Harsh and Anthropogenic Environments
Source: PLoS One. 2010 May 5;5(5):e10433. doi: 10.1371/journal.pone.0010433 (PMC2864759; doi:10.1371/journal.pone.0010433)
Supplement: Table S5 — Transcription factors - meta analysis. Transcription factors across 965 organisms, including 673 bacteria (source: http://www.transcriptionfactor.org/). Note that this table consist of multiple sheets: Sheet 1, DBDoverview - general information and data from DBD; Sheet 2, DBD organism - breakdown of transcriptional regulators for each of the organisms listed in Table 2 and E. coli K-12; Sheet 3, MageReplicon - distribution of transcriptional regulators across the four replicons of CH34, using MaGe data. (0.62 MB XLS) [file pone.0010433.s013.xls]

## Sheet: DBDoverview
Genome ↑ ↓	Kingdom ↑ ↓	Genome size ↑ ↓	Transcription Factors ↑ ↓	SUPERFAMILY predicted ↑ ↓	PFAM predicted ↑ ↓	Genes / TF	genes /Tfpfam
Methanosarcina acetivorans C2A	Archaea	4540	191	164	82	23.7696	55.3659
Haloarcula marismortui ATCC 43049	Archaea	3412	137	79	102	24.9051	33.451
Sulfolobus tokodaii 7	Archaea	2825	111	73	81	25.4505	34.8765
Sulfolobus solfataricus P2	Archaea	2977	115	75	85	25.887	35.0235
Pyrococcus abyssi GE5	Archaea	1896	72	56	51	26.3333	37.1765
Pyrococcus furiosus DSM 3638	Archaea	2125	80	59	49	26.5625	43.3673
Sulfolobus acidocaldarius DSM 639	Archaea	2223	83	61	53	26.7831	41.9434
Archaeoglobus fulgidus DSM 4304	Archaea	2420	88	61	64	27.5	37.8125
Thermococcus kodakarensis KOD1	Archaea	2306	83	61	68	27.7831	33.9118
Pyrococcus horikoshii OT3	Archaea	1955	70	51	49	27.9286	39.898
Thermoplasma acidophilum DSM 1728	Archaea	1482	51	34	41	29.0588	36.1463
Methanosarcina mazei Go1	Archaea	3370	115	93	68	29.3043	49.5588
Metallosphaera sedula DSM 5348	Archaea	2256	76	57	57	29.6842	39.5789
Halobacterium sp. NRC-1	Archaea	2075	68	50	44	30.5147	47.1591
Thermofilum pendens Hrk 5	Archaea	1824	59	40	42	30.9153	43.4286
Natronomonas pharaonis DSM 2160	Archaea	2661	86	59	58	30.9419	45.8793
Hyperthermus butylicus DSM 5456	Archaea	1602	51	36	31	31.4118	51.6774
Haloquadratum walsbyi DSM 16790	Archaea	2610	83	58	55	31.4458	47.4545
Halobacterium salinarum R1	Archaea	2110	67	51	42	31.4925	50.2381
Picrophilus torridus DSM 9790	Archaea	1535	48	37	32	31.9792	47.9688
Methanosarcina barkeri fusaro	Archaea	3606	112	96	67	32.1964	53.8209
Caldivirga maquilingensis IC-167	Archaea	1963	60	39	47	32.7167	41.766
uncultured methanogenic archaeon RC-I	Archaea	3085	94	76	56	32.8191	55.0893
Methanocorpusculum labreanum Z	Archaea	1739	52	44	34	33.4423	51.1471
Thermoplasma volcanium GSS1	Archaea	1499	44	30	36	34.0682	41.6389
Methanococcoides burtonii DSM 6242	Archaea	2273	66	56	42	34.4394	54.119
Candidatus Methanoregula boonei 6A8	Archaea	2450	71	56	48	34.507	51.0417
Methanococcus vannielii SB	Archaea	1678	48	38	32	34.9583	52.4375
Pyrobaculum arsenaticum DSM 13514	Archaea	2299	65	52	41	35.3692	56.0732
Candidatus Korarchaeum cryptofilum OPF8	Archaea	1602	44	30	35	36.4091	45.7714
Methanococcus maripaludis C5	Archaea	1813	49	39	36	37	50.3611
Staphylothermus marinus F1	Archaea	1570	42	31	28	37.381	56.0714
Methanococcus maripaludis S2	Archaea	1722	45	34	32	38.2667	53.8125
Methanoculleus marisnigri JR1	Archaea	2489	65	57	42	38.2923	59.2619
Thermoproteus neutrophilus V24Sta	Archaea	1966	51	42	33	38.549	59.5758
Nitrosopumilus maritimus SCM1	Archaea	1795	45	37	32	39.8889	56.0938
Methanococcus maripaludis C6	Archaea	1826	45	38	30	40.5778	60.8667
Methanocaldococcus jannaschii DSM 2661	Archaea	1786	44	32	34	40.5909	52.5294
Pyrobaculum islandicum DSM 4184	Archaea	1978	48	39	28	41.2083	70.6429
Pyrobaculum aerophilum IM2	Archaea	2605	61	48	40	42.7049	65.125
Aeropyrum pernix K1	Archaea	1700	39	26	28	43.5897	60.7143
Methanothermobacter thermautotrophicus Delta H	Archaea	1873	42	33	30	44.5952	62.4333
Methanococcus maripaludis C7	Archaea	1788	40	33	29	44.7	61.6552
Pyrobaculum calidifontis JCM 11548	Archaea	2149	47	33	34	45.7234	63.2059
Methanococcus aeolicus Nankai-3	Archaea	1490	32	23	23	46.5625	64.7826
Methanospirillum hungatei JF-1	Archaea	3139	65	57	44	48.2923	71.3409
Methanobrevibacter smithii ATCC 35061	Archaea	1793	36	32	23	49.8056	77.9565
Methanosaeta thermophila PT	Archaea	1696	31	25	19	54.7097	89.2632
Methanosphaera stadtmanae DSM 3091	Archaea	1534	25	21	19	61.36	80.7368
Ignicoccus hospitalis KIN4/I	Archaea	1434	22	16	15	65.1818	95.6
Methanopyrus kandleri AV19	Archaea	1687	23	18	16	73.3478	105.438
Nanoarchaeum equitans Kin4-M	Archaea	536	6	4	4	89.3333	134
Bordetella pertussis Tohama I	Bacteria	3436	472	453	417	7.27966	8.23981
Burkholderia sp. 383	Bacteria	7717	802	738	673	9.62219	11.4666
Burkholderia cenocepacia MC0-3	Bacteria	7008	710	661	592	9.87042	11.8378
Burkholderia cenocepacia HI2424	Bacteria	6763	681	632	569	9.93098	11.8858
Burkholderia cenocepacia AU 1054	Bacteria	6477	639	594	532	10.1362	12.1748
Burkholderia cepacia AMMD	Bacteria	6572	623	570	513	10.549	12.8109
Burkholderia ambifaria MC40-6	Bacteria	6423	599	546	491	10.7229	13.0815
Streptomyces coelicolor A3(2)	Bacteria	7769	720	651	502	10.7903	15.4761
Ralstonia eutropha H16	Bacteria	6206	572	520	465	10.8497	13.3462
Cupriavidus metallidurnas CH34	Bacteria	6881	619		402	11.1163	17.1169
Delftia acidovorans SPH-1	Bacteria	6040	542	500	436	11.1439	13.8532
Burkholderia multivorans ATCC 17616	Bacteria	6121	533	493	447	11.4841	13.6935
Bordetella parapertussis 12822	Bacteria	4185	364	340	278	11.4973	15.054
Saccharopolyspora erythraea NRRL 2338	Bacteria	7197	625	563	431	11.5152	16.6984
Bordetella bronchiseptica RB50	Bacteria	4994	431	404	338	11.587	14.7751
Ralstonia eutropha JMP134	Bacteria	5846	503	465	410	11.6223	14.2585
Clavibacter michiganensis ssp. sepedonicus	Bacteria	2941	253	237	131	11.6245	22.4504
Nocardia farcinica IFM 10152	Bacteria	5683	486	447	291	11.6934	19.5292
Clostridium difficile 630	Bacteria	3742	316	239	280	11.8418	13.3643
Serratia proteamaculans 568	Bacteria	4891	412	373	349	11.8714	14.0143
Clostridium beijerinckii NCIMB 8052	Bacteria	5020	422	345	354	11.8957	14.1808
Ralstonia metallidurans CH34	Bacteria	5914	487	446	382	12.1437	15.4817
Klebsiella pneumoniae ssp. pneumoniae MGH 78578	Bacteria	4776	389	351	335	12.2776	14.2567
Rhodococcus sp. RHA1	Bacteria	7211	586	523	373	12.3055	19.3324
Pseudomonas fluorescens Pf-5	Bacteria	6138	495	446	412	12.4	14.8981
Burkholderia xenovorans LB400	Bacteria	8702	696	637	556	12.5029	15.6511
Streptomyces avermitilis MA-4680	Bacteria	7577	605	541	437	12.524	17.3387
Streptomyces griseus ssp. griseus NBRC 13350	Bacteria	7136	567	504	416	12.5855	17.1538
Burkholderia vietnamiensis G4	Bacteria	6484	515	469	432	12.5903	15.0093
Bordetella petrii DSM 12804	Bacteria	5027	399	367	319	12.599	15.7586
Marinomonas sp. MWYL1	Bacteria	4439	350	313	300	12.6829	14.7967
Lactobacillus plantarum WCFS1	Bacteria	3007	235	200	203	12.7957	14.8128
Pseudomonas aeruginosa PAO1	Bacteria	5568	435	390	368	12.8	15.1304
Pseudomonas putida GB-1	Bacteria	5409	422	376	356	12.8175	15.1938
Rhizobium leguminosarum bv. viciae 3841	Bacteria	4694	366	343	295	12.8251	15.9119
Mycobacterium smegmatis MC2 155	Bacteria	6716	521	483	312	12.8906	21.5256
Pseudomonas putida F1	Bacteria	5252	400	354	345	13.13	15.2232
Desulfitobacterium hafniense Y51	Bacteria	5060	381	323	320	13.2808	15.8125
Pseudomonas aeruginosa UCBPP-PA14	Bacteria	5892	443	403	372	13.3002	15.8387
Burkholderia phymatum STM815	Bacteria	5421	406	364	335	13.3522	16.1821
Pseudomonas putida W619	Bacteria	5182	384	344	330	13.4948	15.703
Pseudomonas fluorescens PfO-1	Bacteria	5736	423	373	365	13.5603	15.7151
Polaromonas sp. JS666	Bacteria	4817	355	315	286	13.569	16.8427
Frankia sp. EAN1pec	Bacteria	7191	528	485	326	13.6193	22.0583
Mesorhizobium loti MAFF303099	Bacteria	6743	494	440	408	13.6498	16.527
Bacillus clausii KSM-K16	Bacteria	4096	299	258	251	13.699	16.3187
Clostridium phytofermentans ISDg	Bacteria	3902	284	244	246	13.7394	15.8618
Pseudomonas putida KT2440	Bacteria	5350	388	343	330	13.7887	16.2121
Mycobacterium abscessus	Bacteria	4920	351	320	181	14.0171	27.1823
Listeria monocytogenes EGD-e	Bacteria	2846	203	162	176	14.0197	16.1705
Ochrobactrum anthropi ATCC 49188	Bacteria	4424	314	281	245	14.0892	18.0571
Kineococcus radiotolerans SRS30216	Bacteria	4480	315	277	243	14.2222	18.4362
Enterobacter sp. 638	Bacteria	4115	289	255	245	14.2388	16.7959
Agrobacterium tumefaciens C58	Bacteria	4548	319	288	268	14.2571	16.9701
Lactobacillus brevis ATCC 367	Bacteria	2185	153	136	125	14.281	17.48
Photorhabdus luminescens ssp. laumondii TTO1	Bacteria	4683	327	294	227	14.3211	20.63
Mycobacterium sp. JLS	Bacteria	5739	399	370	211	14.3835	27.1991
Burkholderia thailandensis E264	Bacteria	5634	391	349	323	14.4092	17.4427
Pseudomonas aeruginosa PA7	Bacteria	6286	436	388	367	14.4174	17.1281
Pseudomonas entomophila L48	Bacteria	5134	356	318	300	14.4213	17.1133
Burkholderia pseudomallei K96243	Bacteria	5728	396	351	333	14.4646	17.2012
Mycobacterium vanbaalenii PYR-1	Bacteria	5979	413	375	230	14.477	25.9957
Clostridium botulinum A3 Loch Maree	Bacteria	3655	251	198	218	14.5618	16.7661
Sphingomonas wittichii RW1	Bacteria	4850	333	303	247	14.5646	19.6356
Arthrobacter aurescens TC1	Bacteria	4041	277	246	226	14.5884	17.8805
Listeria monocytogenes 4b F2365	Bacteria	2821	193	153	169	14.6166	16.6923
Lactobacillus sakei ssp. sakei 23K	Bacteria	1879	128	110	107	14.6797	17.5607
Acinetobacter baumannii AYE	Bacteria	3607	245	225	184	14.7224	19.6033
Silicibacter pomeroyi DSS-3	Bacteria	3810	258	235	212	14.7674	17.9717
Arthrobacter sp. FB24	Bacteria	4146	280	242	219	14.8071	18.9315
Caulobacter sp. K31	Bacteria	5061	340	299	241	14.8853	21
Streptococcus mutans UA159	Bacteria	1960	131	102	109	14.9618	17.9817
Azorhizobium caulinodans ORS 571	Bacteria	4717	315	283	255	14.9746	18.498
Lactococcus lactis ssp. cremoris MG1363	Bacteria	2434	162	135	118	15.0247	20.6271
Clostridium botulinum F Langeland	Bacteria	3635	241	189	212	15.083	17.1462
Clostridium botulinum B1 Okra	Bacteria	3657	242	191	210	15.1116	17.4143
Salmonella enterica ssp. enterica ser. Paratyphi A ATCC 9150	Bacteria	4093	270	235	231	15.1593	17.7186
Clostridium kluyveri DSM 555	Bacteria	3838	253	211	214	15.17	17.9346
Acinetobacter baumannii ACICU	Bacteria	3667	241	221	177	15.2158	20.7175
Mycobacterium sp. MCS	Bacteria	5391	354	326	188	15.2288	28.6755
Clostridium botulinum A ATCC 19397	Bacteria	3552	233	185	208	15.2446	17.0769
Salmonella typhimurium LT2	Bacteria	4425	290	256	249	15.2586	17.7711
Rhizobium etli CFN 42	Bacteria	4035	264	247	214	15.2841	18.8551
Mycobacterium sp. KMS	Bacteria	5460	357	328	192	15.2941	28.4375
Listeria innocua Clip11262	Bacteria	2968	194	154	171	15.299	17.3567
Lactococcus lactis ssp. cremoris SK11	Bacteria	2384	155	130	106	15.3806	22.4906
Sinorhizobium meliloti 1021	Bacteria	3341	217	191	180	15.3963	18.5611
Clostridium botulinum A Hall	Bacteria	3404	221	175	197	15.4027	17.2792
Enterococcus faecalis V583	Bacteria	3113	202	149	176	15.4109	17.6875
Stenotrophomonas maltophilia R551-3	Bacteria	4039	262	227	216	15.416	18.6991
Escherichia coli ATCC 8739	Bacteria	4200	272	234	235	15.4412	17.8723
Salinispora tropica CNB-440	Bacteria	4536	293	250	208	15.4812	21.8077
Erwinia carotovora ssp. atroseptica SCRI1043	Bacteria	4472	288	251	246	15.5278	18.1789
Escherichia coli K12	Bacteria	4132	266	231	229	15.5338	18.0437
Yersinia enterocolitica ssp. enterocolitica 8081	Bacteria	3979	256	216	230	15.543	17.3
Salinispora arenicola CNS-205	Bacteria	4917	316	265	235	15.5601	20.9234
Burkholderia mallei ATCC 23344	Bacteria	5024	322	288	266	15.6025	18.8872
Escherichia coli W3110	Bacteria	4226	270	233	233	15.6519	18.1373
Pseudomonas mendocina ymp	Bacteria	4594	293	265	250	15.6792	18.376
Escherichia coli K12 subDH10B	Bacteria	4126	262	224	226	15.7481	18.2566
Pediococcus pentosaceus ATCC 25745	Bacteria	1755	111	91	100	15.8108	17.55
Mycobacterium gilvum PYR-GCK	Bacteria	5241	331	302	172	15.8338	30.4709
Salmonella enterica ssp. enterica ser. Typhi Ty2	Bacteria	4318	272	238	232	15.875	18.6121
Escherichia coli SMS-3-5	Bacteria	4743	298	259	245	15.9161	19.3592
Escherichia coli SECEC SMS-3-5	Bacteria	4743	298	259	246	15.9161	19.2805
Bradyrhizobium japonicum USDA 110	Bacteria	8317	522	474	393	15.933	21.1628
Photobacterium profundum SS9	Bacteria	5422	340	305	266	15.9471	20.3835
Rhizobium etli CIAT 652	Bacteria	4343	272	253	218	15.9669	19.922
Sinorhizobium medicae WSM419	Bacteria	3529	221	198	193	15.9683	18.285
Lactococcus lactis ssp. lactis Il1403	Bacteria	2321	145	114	106	16.0069	21.8962
Clostridium botulinum A ATCC 3502	Bacteria	3572	223	175	199	16.0179	17.9497
Clavibacter michiganensis ssp. michiganensis NCPPB 382	Bacteria	2984	186	168	144	16.043	20.7222
Pseudomonas syringae pv. syringae B728a	Bacteria	5089	317	282	258	16.0536	19.7248
Bacillus licheniformis ATCC 14580	Bacteria	4196	261	230	221	16.0766	18.9864
Chromohalobacter salexigens DSM 3043	Bacteria	3298	205	176	187	16.0878	17.6364
Salmonella typhi	Bacteria	4395	273	239	232	16.0989	18.944
Salmonella enterica ssp. enterica ser. Typhi CT18	Bacteria	4395	273	239	233	16.0989	18.8627
Bordetella avium 197N	Bacteria	3381	210	190	178	16.1	18.9944
Paracoccus denitrificans PD1222	Bacteria	4461	277	247	228	16.1047	19.5658
Bacillus cereus E33L	Bacteria	5134	318	266	271	16.1447	18.9446
Bacillus licheniformis ATCC 14580	Bacteria	4152	257	227	218	16.1556	19.0459
Leifsonia xyli ssp. xyli CTCB07	Bacteria	2030	125	112	86	16.24	23.6047
Bacillus thuringiensis Al Hakam	Bacteria	4736	291	239	243	16.2749	19.4897
Aeromonas salmonicida ssp. salmonicida A449	Bacteria	4086	251	226	189	16.2789	21.619
Escherichia coli 536	Bacteria	4629	284	247	237	16.2993	19.5316
Listeria welshimeri ser. 6b SLCC5334	Bacteria	2774	170	138	152	16.3176	18.25
Janthinobacterium sp. Marseille	Bacteria	3697	226	197	196	16.3584	18.8622
Burkholderia pseudomallei 1710b	Bacteria	6347	386	348	321	16.443	19.7726
Salmonella enterica ssp. enterica ser. Schwarzengrund str.	Bacteria	4500	273	236	236	16.4835	19.0678
Salmonella enterica ssp. enterica ser. Choleraesuisstr. SC-B67	Bacteria	4427	268	235	234	16.5187	18.9188
Ralstonia solanacearum GMI1000	Bacteria	3440	208	186	160	16.5385	21.5
Pseudomonas syringae pv. phaseolicola 1448A	Bacteria	4984	301	271	241	16.5581	20.6805
Shewanella sediminis HAW-EB3	Bacteria	4497	271	242	225	16.5941	19.9867
Aeromonas hydrophila ssp. hydrophila ATCC 7966	Bacteria	4122	248	222	223	16.621	18.4843
Escherichia coli APEC O1	Bacteria	4457	268	231	230	16.6306	19.3783
Lactobacillus casei BL23	Bacteria	3044	183	140	158	16.6339	19.2658
Vibrio vulnificus CMCP6	Bacteria	4484	268	237	229	16.7313	19.5808
Bacillus pumilus SAFR-032	Bacteria	3681	220	183	182	16.7318	20.2253
Escherichia coli HS	Bacteria	4384	262	228	227	16.7328	19.3128
Cupriavidus taiwanensis	Bacteria	3135	187	167	146	16.7647	21.4726
Bacillus halodurans C-125	Bacteria	4066	242	204	201	16.8017	20.2289
Escherichia coli E24377A	Bacteria	4755	283	247	231	16.8021	20.5844
Salmonella enterica ssp. enterica ser. Newport SL254	Bacteria	4612	274	240	236	16.8321	19.5424
Vibrio parahaemolyticus RIMD 2210633	Bacteria	4832	287	257	256	16.8362	18.875
Salmonella enterica ssp. enterica ser. Heidelberg SL476	Bacteria	4650	275	243	236	16.9091	19.7034
Silicibacter sp. TM1040	Bacteria	3030	179	160	139	16.9274	21.7986
Streptococcus gordonii Challis subCH1	Bacteria	2051	121	96	104	16.9504	19.7212
Escherichia coli O157:H7 Sakai	Bacteria	5253	309	270	245	17	21.4408
Frankia alni ACN14a	Bacteria	6711	394	352	262	17.033	25.6145
Acidovorax avenae ssp. citrulli AAC00-1	Bacteria	4709	276	249	196	17.0616	24.0255
Beijerinckia indica ssp. indica ATCC 9039	Bacteria	3569	209	189	164	17.0766	21.7622
Bacillus amyloliquefaciens FZB42	Bacteria	3693	216	183	183	17.0972	20.1803
Lysinibacillus sphaericus C3-41	Bacteria	4584	268	214	216	17.1045	21.2222
Bacillus weihenstephanensis KBAB4	Bacteria	5155	301	248	259	17.1262	19.9035
Pseudomonas syringae pv. tomato DC3000	Bacteria	5475	319	285	261	17.163	20.977
Bacillus anthracis Sterne	Bacteria	5287	308	259	259	17.1656	20.4131
Alkaliphilus oremlandii OhILAs	Bacteria	2836	165	133	141	17.1879	20.1135
Staphylococcus saprophyticus ssp. saprophyticus ATCC 15305	Bacteria	2446	142	120	113	17.2254	21.646
Shigella sonnei Ss046	Bacteria	4223	245	213	181	17.2367	23.3315
Bacillus subtilis ssp. subtilis 168	Bacteria	4105	238	206	200	17.2479	20.525
Stenotrophomonas maltophilia K279a	Bacteria	4386	254	221	212	17.2677	20.6887
Enterobacter sakazakii ATCC BAA-894	Bacteria	4269	247	214	216	17.2834	19.7639
Burkholderia mallei NCTC 10229	Bacteria	5510	318	283	265	17.327	20.7925
Bacillus cereus ATCC 14579	Bacteria	5234	302	250	249	17.3311	21.0201
Verminephrobacter eiseniae EF01-2	Bacteria	4908	283	257	218	17.3428	22.5138
Erwinia tasmaniensis	Bacteria	3427	197	168	176	17.3959	19.4716
Clostridium acetobutylicum ATCC 824	Bacteria	3672	211	177	170	17.4028	21.6
Lactobacillus casei ATCC 334	Bacteria	2751	158	117	134	17.4114	20.5299
Rhodospirillum rubrum ATCC 11170	Bacteria	3791	217	191	172	17.47	22.0407
Vibrio fischeri ES114	Bacteria	3761	214	191	184	17.5748	20.4402
Bacillus thuringiensis ser. konkukian 97-27	Bacteria	5117	291	240	248	17.5842	20.6331
Sodalis glossinidius morsitans	Bacteria	2432	138	119	114	17.6232	21.3333
Jannaschia sp. CCS1	Bacteria	4212	239	217	189	17.6234	22.2857
Xanthobacter autotrophicus Py2	Bacteria	4746	268	233	219	17.709	21.6712
Mesorhizobium sp. BNC1	Bacteria	4064	229	207	187	17.7467	21.7326
Brucella abortus S19	Bacteria	3000	169	149	141	17.7515	21.2766
Shewanella oneidensis MR-1	Bacteria	4318	243	216	168	17.7695	25.7024
Shewanella baltica OS185	Bacteria	4323	243	208	197	17.7901	21.9442
Bacillus anthracis Ames Ancestor	Bacteria	5309	298	251	250	17.8154	21.236
Bacillus anthracis Ames	Bacteria	5311	298	251	250	17.8221	21.244
Escherichia coli UTI89	Bacteria	5044	283	242	240	17.8233	21.0167
Polaromonas naphthalenivorans CJ2	Bacteria	4084	229	202	177	17.8341	23.0734
Vibrio vulnificus YJ016	Bacteria	4955	277	250	239	17.8881	20.7322
Shigella flexneri 5 8401	Bacteria	4116	230	199	184	17.8957	22.3696
Parvibaculum lavamentivorans DS-1	Bacteria	3636	203	183	139	17.9113	26.1583
Shewanella baltica OS195	Bacteria	4499	251	217	203	17.9243	22.1626
Shewanella woodyi ATCC 51908	Bacteria	4880	272	240	237	17.9412	20.5907
Bacillus cereus ATCC 10987	Bacteria	5603	312	258	256	17.9583	21.8867
Escherichia coli O157:H7 EDL933	Bacteria	5324	296	261	240	17.9865	22.1833
Salmonella enterica ssp. arizonae ser. 62:z4,z23:--	Bacteria	4510	250	220	214	18.04	21.0748
Citrobacter koseri ATCC BAA-895	Bacteria	4998	277	239	240	18.0433	20.825
Mycobacterium avium ssp. paratuberculosis K-10	Bacteria	4350	241	220	110	18.0498	39.5455
Renibacterium salmoninarum ATCC 33209	Bacteria	3507	194	172	136	18.0773	25.7868
Vibrio harveyi ATCC BAA-1116	Bacteria	5935	328	303	222	18.0945	26.7342
Burkholderia mallei NCTC 10247	Bacteria	5852	322	286	268	18.1739	21.8358
Escherichia coli CFT073	Bacteria	5379	295	256	245	18.2339	21.9551
Bifidobacterium longum	Bacteria	1990	109	92	83	18.2569	23.9759
Acinetobacter sp. ADP1	Bacteria	3325	182	165	146	18.2692	22.774
Bradyrhizobium sp. BTAi1	Bacteria	7394	404	366	309	18.302	23.9288
Streptococcus sanguinis SK36	Bacteria	2270	124	102	104	18.3065	21.8269
Streptococcus pyogenes MGAS6180	Bacteria	1894	103	85	92	18.3883	20.587
Colwellia psychrerythraea 34H	Bacteria	4910	267	230	221	18.3895	22.2172
Leuconostoc mesenteroides ssp. mesenteroides ATCC 8293	Bacteria	1970	107	95	94	18.4112	20.9574
Chromobacterium violaceum ATCC 12472	Bacteria	4407	239	216	201	18.4393	21.9254
Caulobacter crescentus CB15	Bacteria	3737	202	168	150	18.5	24.9133
Leuconostoc citreum KM20	Bacteria	1702	92	81	76	18.5	22.3947
Brucella melitensis biov. Abortus 2308	Bacteria	3034	164	144	137	18.5	22.146
Gluconacetobacter diazotrophicus PAl 5	Bacteria	3778	204	176	136	18.5196	27.7794
Acidovorax sp. JS42	Bacteria	4007	216	195	164	18.5509	24.4329
Thermobifida fusca YX	Bacteria	3110	167	136	136	18.6228	22.8676
Streptococcus pyogenes MGAS315	Bacteria	1865	100	84	88	18.65	21.1932
Brucella abortus bv. 1 9-941	Bacteria	3085	165	145	138	18.697	22.3551
Burkholderia pseudomallei 668	Bacteria	7230	386	346	320	18.7306	22.5938
Shigella flexneri 2a 2457T	Bacteria	4068	217	190	179	18.7465	22.7263
Yersinia pseudotuberculosis IP 32953	Bacteria	3901	208	175	186	18.7548	20.9731
Streptococcus pyogenes Manfredo	Bacteria	1745	93	78	82	18.7634	21.2805
Streptococcus pyogenes SSI-1	Bacteria	1861	99	84	87	18.798	21.3908
Burkholderia pseudomallei 1106a	Bacteria	7183	382	342	317	18.8037	22.6593
Nocardioides sp. JS614	Bacteria	4645	247	210	175	18.8057	26.5429
Methylibium petroleiphilum PM1	Bacteria	3819	203	184	160	18.8128	23.8687
Vibrio cholerae O395	Bacteria	3875	205	183	177	18.9024	21.8927
Corynebacterium glutamicum R	Bacteria	3052	161	141	121	18.9565	25.2231
Streptococcus pyogenes MGAS8232	Bacteria	1839	97	78	86	18.9588	21.3837
Mycobacterium avium 104	Bacteria	5120	270	247	120	18.963	42.6667
Oenococcus oeni PSU-1	Bacteria	1691	89	76	70	19	24.1571
Shewanella frigidimarina NCIMB 400	Bacteria	4029	212	184	173	19.0047	23.289
Streptococcus agalactiae A909	Bacteria	1996	105	82	92	19.0095	21.6957
Brucella ovis ATCC 25840	Bacteria	2890	152	132	125	19.0132	23.12
Streptococcus pyogenes MGAS10750	Bacteria	1979	104	84	93	19.0288	21.2796
Shewanella sp. ANA-3	Bacteria	4111	216	186	186	19.0324	22.1022
Alkaliphilus metalliredigens QYMF	Bacteria	4625	243	191	197	19.0329	23.4772
Streptococcus agalactiae NEM316	Bacteria	2094	110	85	96	19.0364	21.8125
Rhodoferax ferrireducens T118	Bacteria	4170	219	192	178	19.0411	23.427
Streptococcus pyogenes M1 GAS	Bacteria	1697	89	73	79	19.0674	21.481
Streptococcus pyogenes MGAS10270	Bacteria	1986	104	88	93	19.0962	21.3548
Novosphingobium aromaticivorans DSM 12444	Bacteria	3324	174	151	122	19.1034	27.2459
Shewanella loihica PV-4	Bacteria	3859	202	175	177	19.104	21.8023
Streptococcus agalactiae 2603V/R	Bacteria	2124	111	89	99	19.1351	21.4545
Leptothrix cholodnii SP-6	Bacteria	4363	228	193	191	19.136	22.8429
Brucella melitensis 16M	Bacteria	3198	167	147	137	19.1497	23.3431
Lactobacillus johnsonii NCC 533	Bacteria	1821	95	74	84	19.1684	21.6786
Dehalococcoides sp. CBDB1	Bacteria	1458	76	56	68	19.1842	21.4412
Bifidobacterium longum NCC2705	Bacteria	1727	90	75	71	19.1889	24.3239
Methylobacterium sp. 4-46	Bacteria	6609	344	286	274	19.2122	24.1204
Burkholderia mallei SAVP1	Bacteria	5189	270	242	224	19.2185	23.1652
Mycobacterium marinum M	Bacteria	5423	282	257	133	19.2305	40.7744
Shigella flexneri 2a 301	Bacteria	4182	217	189	177	19.2719	23.6271
Lactobacillus salivarius ssp. salivarius UCC118	Bacteria	1717	89	75	71	19.2921	24.1831
Salmonella enterica ssp. enterica ser. Paratyphi B SPB7	Bacteria	5601	290	255	247	19.3138	22.6761
Shewanella baltica OS155	Bacteria	4307	223	196	179	19.3139	24.0615
Shewanella halifaxensis HAW-EB4	Bacteria	4278	221	197	185	19.3575	23.1243
Shewanella pealeana ATCC 700345	Bacteria	4241	219	198	186	19.3653	22.8011
Streptococcus pyogenes MGAS2096	Bacteria	1898	98	81	82	19.3673	23.1463
Pseudoalteromonas atlantica T6c	Bacteria	4281	221	193	184	19.371	23.2663
Staphylococcus haemolyticus JCSC1435	Bacteria	2676	138	117	108	19.3913	24.7778
Lactobacillus fermentum IFO 3956	Bacteria	1843	95	90	66	19.4	27.9242
Streptococcus pyogenes MGAS5005	Bacteria	1865	96	76	85	19.4271	21.9412
Lactobacillus gasseri ATCC 33323	Bacteria	1755	90	72	76	19.5	23.0921
Francisella tularensis ssp. holarctica FTNF002-00	Bacteria	1580	81	79	20	19.5062	79
Yersinia pestis Pestoides F	Bacteria	3850	197	167	177	19.5431	21.7514
Maricaulis maris MCS10	Bacteria	3063	156	135	131	19.6346	23.3817
Frankia sp. CcI3	Bacteria	4499	229	195	176	19.6463	25.5625
Bifidobacterium adolescentis ATCC 15703	Bacteria	1631	83	72	67	19.6506	24.3433
Yersinia pseudotuberculosis YPIII	Bacteria	4192	213	179	186	19.6808	22.5376
Francisella tularensis ssp. tularensis WY96-3418	Bacteria	1634	83	80	27	19.6867	60.5185
Yersinia pseudotuberculosis IP 31758	Bacteria	4124	209	175	185	19.7321	22.2919
Flavobacterium johnsoniae UW101	Bacteria	5017	254	216	223	19.752	22.4978
Shewanella amazonensis SB2B	Bacteria	3645	184	155	160	19.8098	22.7812
Bacillus cereus ssp. cytotoxis NVH 391-98	Bacteria	3833	193	156	156	19.8601	24.5705
Vibrio cholerae O1 biov. eltor N16961	Bacteria	3835	193	172	167	19.8705	22.9641
Oceanobacillus iheyensis HTE831	Bacteria	3500	176	149	144	19.8864	24.3056
Rhodopseudomonas palustris CGA009	Bacteria	4813	242	218	179	19.8884	26.8883
Clostridium botulinum B Eklund 17B	Bacteria	3473	174	135	155	19.9598	22.4065
Staphylococcus aureus ssp. aureus USA300	Bacteria	2560	128	101	104	20	24.6154
Lactobacillus acidophilus NCFM	Bacteria	1862	93	69	77	20.0215	24.1818
Shewanella putrefaciens CN-32	Bacteria	3972	198	168	171	20.0606	23.2281
Brucella canis ATCC 23365	Bacteria	3251	162	141	135	20.0679	24.0815
Shigella boydii Sb227	Bacteria	4136	206	180	172	20.0777	24.0465
Yersinia pestis CO92	Bacteria	3885	193	162	176	20.1295	22.0739
Brucella suis ATCC 23445	Bacteria	3241	161	142	132	20.1304	24.553
Hahella chejuensis KCTC 2396	Bacteria	6778	336	297	275	20.1726	24.6473
Exiguobacterium sibiricum 255-15	Bacteria	3007	149	125	129	20.1812	23.3101
Yersinia pestis biov. Medievalis 91001	Bacteria	3895	193	163	173	20.1813	22.5145
Shewanella sp. MR-7	Bacteria	4006	198	170	172	20.2323	23.2907
Methylobacterium radiotolerans JCM 2831	Bacteria	5686	281	233	235	20.2349	24.1957
Shewanella sp. W3-18-1	Bacteria	4044	199	171	166	20.3216	24.3614
Yersinia pseudotuberculosis PB1/+	Bacteria	4150	204	171	182	20.3431	22.8022
Hyphomonas neptunium ATCC 15444	Bacteria	3505	172	148	123	20.3779	28.4959
Streptococcus pyogenes MGAS9429	Bacteria	1877	92	75	81	20.4022	23.1728
Yersinia pestis Nepal516	Bacteria	3981	195	164	175	20.4154	22.7486
Sphingopyxis alaskensis RB2256	Bacteria	3165	155	139	121	20.4194	26.157
Shewanella sp. MR-4	Bacteria	3924	192	164	167	20.4375	23.497
Azoarcus sp. BH72	Bacteria	3989	195	172	170	20.4564	23.4647
Mycobacterium ulcerans Agy99	Bacteria	4160	203	185	98	20.4926	42.449
Streptococcus pyogenes MGAS10394	Bacteria	1886	92	76	80	20.5	23.575
Corynebacterium glutamicum ATCC 13032 Bielefeld	Bacteria	3057	149	128	112	20.5168	27.2946
Geobacillus thermodenitrificans NG80-2	Bacteria	3392	165	137	133	20.5576	25.5038
Acinetobacter baumannii ATCC 17978	Bacteria	3352	163	145	124	20.5644	27.0323
Brucella suis 1330	Bacteria	3271	159	138	132	20.5723	24.7803
Rhodopseudomonas palustris TIE-1	Bacteria	5246	255	226	186	20.5725	28.2043
Streptococcus pneumoniae R6	Bacteria	2043	99	73	84	20.6364	24.3214
Corynebacterium glutamicum ATCC 13032 Kitasato	Bacteria	2993	145	125	110	20.6414	27.2091
Moorella thermoacetica ATCC 39073	Bacteria	2465	119	100	97	20.7143	25.4124
Rhodobacter sphaeroides ATCC 17029	Bacteria	4025	194	175	152	20.7474	26.4803
Staphylococcus aureus ssp. aureus MRSA252	Bacteria	2656	128	105	100	20.75	26.56
Bradyrhizobium sp. ORS278	Bacteria	6717	323	294	265	20.7957	25.3472
Yersinia pestis Antiqua	Bacteria	4167	200	169	180	20.835	23.15
Streptococcus pneumoniae TIGR4	Bacteria	2105	101	75	86	20.8416	24.4767
Rhodobacter sphaeroides 2.4.1	Bacteria	3857	185	168	143	20.8486	26.972
Kocuria rhizophila DC2201	Bacteria	2357	113	101	75	20.8584	31.4267
Lactobacillus reuteri F275	Bacteria	1900	91	78	75	20.8791	25.3333
Staphylococcus aureus ssp. aureus JH9	Bacteria	2697	129	101	106	20.907	25.4434
Rubrobacter xylanophilus DSM 9941	Bacteria	3140	150	137	117	20.9333	26.8376
Thermoanaerobacter pseudethanolicus ATCC 33223	Bacteria	2243	107	92	77	20.9626	29.1299
Marinobacter aquaeolei VT8	Bacteria	3858	184	162	142	20.9674	27.169
Streptococcus pneumoniae D39	Bacteria	1914	91	65	82	21.033	23.3415
Staphylococcus aureus ssp. aureus Mu50	Bacteria	2697	128	101	103	21.0703	26.1845
Staphylococcus aureus ssp. aureus Mu3	Bacteria	2698	128	101	103	21.0781	26.1942
Staphylococcus aureus ssp. aureus JH1	Bacteria	2747	130	102	107	21.1308	25.6729
Francisella tularensis ssp. holarctica	Bacteria	1754	83	81	21	21.1325	83.5238
Streptococcus suis 98HAH33	Bacteria	2185	103	88	90	21.2136	24.2778
Shigella boydii CDC 3083-94	Bacteria	4246	200	174	169	21.23	25.1243
Staphylococcus aureus ssp. aureus COL	Bacteria	2615	123	98	101	21.2602	25.8911
Staphylococcus aureus RF122	Bacteria	2515	118	94	95	21.3136	26.4737
Methylobacterium extorquens PA1	Bacteria	4829	226	192	185	21.3673	26.1027
Clostridium tetani E88	Bacteria	2373	111	84	101	21.3784	23.495
Staphylococcus aureus ssp. aureus N315	Bacteria	2588	121	96	98	21.3884	26.4082
Yersinia pestis KIM	Bacteria	4086	191	161	173	21.3927	23.6185
Shigella dysenteriae Sd197	Bacteria	4274	199	168	170	21.4774	25.1412
Staphylococcus aureus ssp. aureus MSSA476	Bacteria	2579	120	96	97	21.4917	26.5876
Rhodopseudomonas palustris BisB18	Bacteria	4886	227	196	172	21.5242	28.407
Staphylococcus aureus ssp. aureus MW2	Bacteria	2632	122	96	99	21.5738	26.5859
Staphylococcus aureus ssp. aureus Newman	Bacteria	2614	121	97	99	21.6033	26.404
Actinobacillus succinogenes 130Z	Bacteria	2079	96	88	81	21.6562	25.6667
Dinoroseobacter shibae DFL 12	Bacteria	3577	165	150	133	21.6788	26.8947
Geobacillus kaustophilus HTA426	Bacteria	3498	161	137	123	21.7267	28.439
Roseobacter denitrificans OCh 114	Bacteria	3946	181	163	144	21.8011	27.4028
Pseudomonas stutzeri A1501	Bacteria	4128	189	167	154	21.8413	26.8052
Clostridium perfringens SM101	Bacteria	2558	117	94	101	21.8632	25.3267
Francisella tularensis ssp. tularensis SCHU S4	Bacteria	1603	73	70	24	21.9589	66.7917
Caldicellulosiruptor saccharolyticus DSM 8903	Bacteria	2679	122	105	98	21.959	27.3367
Nitrobacter winogradskyi Nb-255	Bacteria	3122	142	126	72	21.9859	43.3611
Francisella tularensis ssp. tularensis FSC198	Bacteria	1605	73	70	24	21.9863	66.875
Yersinia pestis Angola	Bacteria	3837	174	143	157	22.0517	24.4395
Corynebacterium efficiens YS-314	Bacteria	2950	133	117	103	22.1805	28.6408
Rhodopseudomonas palustris HaA2	Bacteria	4683	211	189	158	22.1943	29.6392
Streptococcus thermophilus LMD-9	Bacteria	1710	77	49	65	22.2078	26.3077
Streptococcus pneumoniae Hungary19A-6	Bacteria	2155	97	71	85	22.2165	25.3529
Clostridium perfringens ATCC 13124	Bacteria	2876	129	100	112	22.2946	25.6786
Pseudoalteromonas haloplanktis TAC125	Bacteria	3486	156	134	130	22.3462	26.8154
Herpetosiphon aurantiacus ATCC 23779	Bacteria	4976	222	189	174	22.4144	28.5977
Streptococcus pneumoniae G54	Bacteria	2115	94	69	83	22.5	25.4819
Streptococcus pneumoniae CGSP14	Bacteria	2206	98	75	86	22.5102	25.6512
Xanthomonas campestris pv. vesicatoria 85-10	Bacteria	4487	199	172	176	22.5477	25.4943
Dehalococcoides ethenogenes 195	Bacteria	1580	70	54	59	22.5714	26.7797
Alcanivorax borkumensis SK2	Bacteria	2755	122	106	94	22.582	29.3085
Thermoanaerobacter sp. X514	Bacteria	2349	104	88	82	22.5865	28.6463
Shewanella denitrificans OS217	Bacteria	3754	165	143	136	22.7515	27.6029
Acinetobacter baumannii SDF	Bacteria	2913	128	116	91	22.7578	32.011
Staphylococcus aureus ssp. aureus NCTC 8325	Bacteria	2892	127	100	103	22.7717	28.0777
Mycobacterium bovis AF2122/97	Bacteria	3920	172	147	103	22.7907	38.0583
Mycobacterium bovis BCG Pasteur 1173P2	Bacteria	3952	173	147	103	22.8439	38.3689
Staphylococcus aureus ssp. aureus USA300_TCH1516	Bacteria	2657	116	92	93	22.9052	28.5699
Clostridium perfringens 13	Bacteria	2660	116	92	100	22.931	26.6
Geobacter uraniumreducens Rf4	Bacteria	4357	190	160	156	22.9316	27.9295
Streptococcus suis 05ZYH33	Bacteria	2186	95	79	86	23.0105	25.4186
Mycobacterium tuberculosis F11	Bacteria	3941	171	146	102	23.0468	38.6373
Xanthomonas campestris pv. campestris ATCC 33913	Bacteria	4181	181	160	158	23.0994	26.462
Xanthomonas axonopodis pv. citri 306	Bacteria	4312	186	161	163	23.1828	26.454
Mycobacterium tuberculosis H37Rv	Bacteria	3989	172	146	103	23.1919	38.7282
Desulfotomaculum reducens MI-1	Bacteria	3276	141	123	105	23.234	31.2
Acidobacteria bacterium Ellin345	Bacteria	4777	205	175	164	23.3024	29.128
Thermoanaerobacter tengcongensis MB4	Bacteria	2588	111	84	93	23.3153	27.828
Mycobacterium tuberculosis H37Ra	Bacteria	4034	172	145	104	23.4535	38.7885
Idiomarina loihiensis L2TR	Bacteria	2628	112	94	93	23.4643	28.2581
Xanthomonas campestris pv. campestris 8004	Bacteria	4273	180	160	158	23.7389	27.0443
Saccharophagus degradans 2-40	Bacteria	4008	167	140	147	24	27.2653
Dechloromonas aromatica RCB	Bacteria	4171	172	146	133	24.25	31.3609
Herminiimonas arsenicoxydans	Bacteria	3325	137	115	114	24.2701	29.1667
Rhodopseudomonas palustris BisB5	Bacteria	4397	181	158	135	24.2928	32.5704
Clostridium novyi NT	Bacteria	2315	95	76	84	24.3684	27.5595
Lactobacillus helveticus DPC 4571	Bacteria	1610	66	49	57	24.3939	28.2456
Mannheimia succiniciproducens MBEL55E	Bacteria	2380	97	90	82	24.5361	29.0244
Acidothermus cellulolyticus 11B	Bacteria	2157	87	70	66	24.7931	32.6818
Mycobacterium tuberculosis CDC1551	Bacteria	4189	168	143	99	24.9345	42.3131
Staphylococcus epidermidis RP62A	Bacteria	2494	100	85	79	24.94	31.5696
Anaeromyxobacter dehalogenans 2CP-C	Bacteria	4346	173	156	143	25.1214	30.3916
Nitrosomonas europaea ATCC 19718	Bacteria	2461	97	80	59	25.3711	41.7119
Dehalococcoides sp. BAV1	Bacteria	1371	54	43	48	25.3889	28.5625
Staphylococcus epidermidis ATCC 12228	Bacteria	2419	95	79	73	25.4632	33.137
Opitutus terrae PB90-1	Bacteria	4612	181	156	156	25.4807	29.5641
Francisella tularensis ssp. holarctica OSU18	Bacteria	1555	61	59	18	25.4918	86.3889
Symbiobacterium thermophilum IAM 14863	Bacteria	3338	130	109	97	25.6769	34.4124
Clostridium thermocellum ATCC 27405	Bacteria	3189	124	87	105	25.7177	30.3714
Propionibacterium acnes KPA171202	Bacteria	2297	89	74	71	25.809	32.3521
Psychromonas ingrahamii 37	Bacteria	3545	137	129	115	25.8759	30.8261
Nitrobacter hamburgensis X14	Bacteria	3804	146	117	97	26.0548	39.2165
Rhodopseudomonas palustris BisA53	Bacteria	4878	187	159	144	26.0856	33.875
Thermotoga lettingae TMO	Bacteria	2040	78	65	67	26.1538	30.4478
Desulfovibrio vulgaris ssp. vulgaris DP4	Bacteria	2941	112	96	83	26.2589	35.4337
Solibacter usitatus Ellin6076	Bacteria	7826	298	266	239	26.2617	32.7448
Corynebacterium jeikeium K411	Bacteria	2104	80	70	50	26.3	42.08
Finegoldia magna ATCC 29328	Bacteria	1631	62	49	50	26.3065	32.62
Geobacter lovleyi SZ	Bacteria	3606	137	114	108	26.3212	33.3889
Bacteroides thetaiotaomicron VPI-5482	Bacteria	4778	181	156	158	26.3978	30.2405
Granulibacter bethesdensis CGDNIH1	Bacteria	2437	92	73	79	26.4891	30.8481
Arcobacter butzleri RM4018	Bacteria	2259	85	55	72	26.5765	31.375
Streptococcus thermophilus LMG 18311	Bacteria	1889	71	54	59	26.6056	32.0169
Corynebacterium diphtheriae NCTC 13129	Bacteria	2272	85	70	59	26.7294	38.5085
Methylobacillus flagellatus KT	Bacteria	2753	102	91	80	26.9902	34.4125
Pelotomaculum thermopropionicum SI	Bacteria	2920	108	86	83	27.037	35.1807
Rhodobacter sphaeroides ATCC 17025	Bacteria	3111	114	100	93	27.2895	33.4516
Carboxydothermus hydrogenoformans Z-2901	Bacteria	2620	96	78	77	27.2917	34.026
Lactobacillus delbrueckii ssp. bulgaricus ATCC BAA-365	Bacteria	1721	63	49	52	27.3175	33.0962
Actinobacillus pleuropneumoniae ser. 7 AP76	Bacteria	2131	78	68	61	27.3205	34.9344
Xanthomonas oryzae pv. oryzae KACC10331	Bacteria	4144	151	133	104	27.4437	39.8462
Xanthomonas oryzae pv. oryzae MAFF 311018	Bacteria	4372	159	137	111	27.4969	39.3874
Actinobacillus pleuropneumoniae L20	Bacteria	2012	73	64	56	27.5616	35.9286
Magnetospirillum magneticum AMB-1	Bacteria	4559	165	138	132	27.6303	34.5379
Streptococcus thermophilus CNRZ1066	Bacteria	1915	69	53	59	27.7536	32.4576
Cellvibrio japonicus Ueda107	Bacteria	3754	135	120	122	27.8074	30.7705
Lactobacillus delbrueckii ssp. bulgaricus ATCC 11842	Bacteria	1562	56	44	45	27.8929	34.7111
Geobacter sulfurreducens PCA	Bacteria	3446	122	104	99	28.2459	34.8081
Aromatoleum aromaticum EbN1	Bacteria	4133	146	126	115	28.3082	35.9391
Desulfovibrio desulfuricans ssp. desulfuricans G20	Bacteria	3775	133	124	85	28.3835	44.4118
Haemophilus influenzae 86-028NP	Bacteria	1791	63	49	51	28.4286	35.1176
Haemophilus influenzae PittEE	Bacteria	1623	57	46	46	28.4737	35.2826
Gluconobacter oxydans 621H	Bacteria	2432	85	74	70	28.6118	34.7429
Psychrobacter cryohalolentis K5	Bacteria	2467	86	74	59	28.686	41.8136
Bartonella tribocorum CIP 105476	Bacteria	2074	72	54	55	28.8056	37.7091
Geobacter metallireducens GS-15	Bacteria	3519	122	105	86	28.8443	40.9186
Sorangium cellulosum So ce 56	Bacteria	9384	325	296	266	28.8738	35.2782
Anaeromyxobacter sp. Fw109-5	Bacteria	4466	154	134	128	29	34.8906
Haemophilus influenzae Rd KW20	Bacteria	1657	57	45	47	29.0702	35.2553
Bacteroides fragilis NCTC 9343	Bacteria	4184	143	124	117	29.2587	35.7607
Haemophilus influenzae PittGG	Bacteria	1670	57	46	44	29.2982	37.9545
Actinobacillus pleuropneumoniae ser. 3 JL03	Bacteria	2036	69	60	55	29.5072	37.0182
Gloeobacter violaceus PCC 7421	Bacteria	4430	149	130	110	29.7315	40.2727
Desulfovibrio vulgaris ssp. vulgaris Hildenborough	Bacteria	3379	113	97	83	29.9027	40.7108
Haemophilus somnus 2336	Bacteria	1980	66	57	54	30	36.6667
Myxococcus xanthus DK 1622	Bacteria	7331	242	216	193	30.2934	37.9845
Bacteroides vulgatus ATCC 8482	Bacteria	4065	133	118	118	30.5639	34.4492
Chloroflexus aurantiacus J-10-fl	Bacteria	3853	126	96	106	30.5794	36.3491
Acholeplasma laidlawii PG-8A	Bacteria	1380	45	37	40	30.6667	34.5
Desulfococcus oleovorans Hxd3	Bacteria	3265	106	98	64	30.8019	51.0156
Corynebacterium urealyticum DSM 7109	Bacteria	2024	65	54	46	31.1385	44
Alkalilimnicola ehrlichei MLHE-1	Bacteria	2865	92	80	73	31.1413	39.2466
Parabacteroides distasonis ATCC 8503	Bacteria	3850	123	101	103	31.3008	37.3786
Haemophilus somnus 129PT	Bacteria	1792	57	51	48	31.4386	37.3333
Salinibacter ruber DSM 13855	Bacteria	2801	89	70	61	31.4719	45.918
Deinococcus radiodurans R1	Bacteria	2997	95	81	69	31.5474	43.4348
Acaryochloris marina MBIC11017	Bacteria	6254	198	180	117	31.5859	53.453
Leptospira biflexa ser. Patoc Patoc 1 (Ames)	Bacteria	3543	111	96	80	31.9189	44.2875
Bacteroides fragilis YCH46	Bacteria	4578	143	122	117	32.014	39.1282
Pelodictyon luteolum DSM 273	Bacteria	2083	65	57	55	32.0462	37.8727
Syntrophomonas wolfei ssp. wolfei Goettingen	Bacteria	2504	78	68	59	32.1026	42.4407
Pelobacter carbinolicus DSM 2380	Bacteria	3352	104	88	88	32.2308	38.0909
Leptospira biflexa ser. Patoc Patoc 1 (Paris)	Bacteria	3391	105	91	76	32.2952	44.6184
Wolinella succinogenes DSM 1740	Bacteria	2042	63	41	54	32.4127	37.8148
Pelobacter propionicus DSM 2379	Bacteria	3576	109	97	88	32.8073	40.6364
Thiobacillus denitrificans ATCC 25259	Bacteria	2827	86	74	65	32.8721	43.4923
Deinococcus geothermalis DSM 11300	Bacteria	2335	71	55	59	32.8873	39.5763
Nitrosococcus oceani ATCC 19707	Bacteria	2974	90	77	63	33.0444	47.2063
Bartonella henselae Houston-1	Bacteria	1488	45	31	39	33.0667	38.1538
Syntrophobacter fumaroxidans MPOB	Bacteria	4064	122	106	95	33.3115	42.7789
Pelodictyon phaeoclathratiforme BU-1	Bacteria	2707	81	64	66	33.4198	41.0152
Gramella forsetii KT0803	Bacteria	3584	107	88	88	33.4953	40.7273
Pasteurella multocida ssp. multocida Pm70	Bacteria	2015	60	50	52	33.5833	38.75
Psychrobacter arcticus 273-4	Bacteria	2120	63	53	44	33.6508	48.1818
Erythrobacter litoralis HTCC2594	Bacteria	3011	89	73	73	33.8315	41.2466
Psychrobacter sp. PRwf-1	Bacteria	2370	70	61	47	33.8571	50.4255
Microcystis aeruginosa NIES-843	Bacteria	6312	184	157	69	34.3043	91.4783
Nitrosomonas eutropha C91	Bacteria	2444	71	61	46	34.4225	53.1304
Synechococcus sp. JA-3-3Ab	Bacteria	2760	80	48	58	34.5	47.5862
Petrotoga mobilis SJ95	Bacteria	1898	55	47	43	34.5091	44.1395
Roseiflexus castenholzii DSM 13941	Bacteria	4330	125	97	106	34.64	40.8491
Thermotoga petrophila RKU-1	Bacteria	1785	51	41	46	35	38.8043
Thermotoga maritima MSB8	Bacteria	1858	53	45	46	35.0566	40.3913
Thermotoga sp. RQ2	Bacteria	1819	51	42	42	35.6667	43.3095
Zymomonas mobilis ssp. mobilis ZM4	Bacteria	1998	56	44	46	35.6786	43.4348
Nitrosospira multiformis ATCC 25196	Bacteria	2757	77	71	50	35.8052	55.14
Sulfurovum sp. NBC37-1	Bacteria	2438	68	49	50	35.8529	48.76
Heliobacterium modesticaldum Ice1	Bacteria	3000	83	70	61	36.1446	49.1803
Syntrophus aciditrophicus SB	Bacteria	3168	86	78	70	36.8372	45.2571
Treponema denticola ATCC 35405	Bacteria	2767	75	66	46	36.8933	60.1522
Legionella pneumophila Lens	Bacteria	2878	77	70	63	37.3766	45.6825
Thermus thermophilus HB27	Bacteria	1982	53	42	41	37.3962	48.3415
Fusobacterium nucleatum ssp. nucleatum ATCC 25586	Bacteria	2067	55	47	44	37.5818	46.9773
Bdellovibrio bacteriovorus HD100	Bacteria	3587	95	79	78	37.7579	45.9872
Synechocystis sp. PCC 6803	Bacteria	3172	84	70	49	37.7619	64.7347
Roseiflexus sp. RS-1	Bacteria	4517	118	90	96	38.2797	47.0521
Nostoc punctiforme PCC 73102	Bacteria	6087	159	137	111	38.283	54.8378
Nostoc sp. PCC 7120	Bacteria	5366	140	118	110	38.3286	48.7818
Anabaena variabilis ATCC 29413	Bacteria	5043	130	105	98	38.7923	51.4592
Neisseria meningitidis FAM18	Bacteria	1917	49	42	38	39.1224	50.4474
Mycobacterium leprae TN	Bacteria	1605	41	33	29	39.1463	55.3448
Candidatus Desulforudis audaxviator MP104C	Bacteria	2157	55	46	43	39.2182	50.1628
Trichodesmium erythraeum IMS101	Bacteria	4451	113	103	35	39.3894	127.171
Neisseria meningitidis Z2491	Bacteria	2049	52	45	36	39.4038	56.9167
Halorhodospira halophila SL1	Bacteria	2407	61	55	51	39.459	47.1961
Prosthecochloris vibrioformis DSM 265	Bacteria	1753	44	36	34	39.8409	51.5588
Thermus thermophilus HB8	Bacteria	1973	49	39	39	40.2653	50.5897
Cytophaga hutchinsonii ATCC 33406	Bacteria	3785	93	85	84	40.6989	45.0595
Neisseria gonorrhoeae FA 1090	Bacteria	2002	49	42	39	40.8571	51.3333
Legionella pneumophila ssp. pneumophila Philadelphia 1	Bacteria	2942	72	65	61	40.8611	48.2295
Haemophilus ducreyi 35000HP	Bacteria	1717	42	37	28	40.881	61.3214
Legionella pneumophila Paris	Bacteria	3027	74	65	64	40.9054	47.2969
Methylococcus capsulatus Bath	Bacteria	2956	72	60	56	41.0556	52.7857
Polynucleobacter sp. QLW-P1DMWA-1	Bacteria	2077	50	45	37	41.54	56.1351
Desulfotalea psychrophila LSv54	Bacteria	3116	75	70	64	41.5467	48.6875
Xylella fastidiosa 9a5c	Bacteria	2766	66	53	55	41.9091	50.2909
Sulfurihydrogenibium sp. YO3AOP1	Bacteria	1721	41	33	29	41.9756	59.3448
Xylella fastidiosa M12	Bacteria	2104	50	41	44	42.08	47.8182
Neisseria meningitidis MC58	Bacteria	2063	49	43	37	42.102	55.7568
Thermosipho melanesiensis BI429	Bacteria	1879	44	38	35	42.7045	53.6857
Xylella fastidiosa Temecula1	Bacteria	2034	47	39	43	43.2766	47.3023
Sulfurimonas denitrificans DSM 1251	Bacteria	2096	48	29	37	43.6667	56.6486
Legionella pneumophila Corby	Bacteria	3206	73	64	62	43.9178	51.7097
Leptospira borgpetersenii ser. Hardjo-bovis L550	Bacteria	2945	67	55	47	43.9552	62.6596
Xylella fastidiosa M23	Bacteria	2161	49	41	45	44.102	48.0222
Flavobacterium psychrophilum JIP02/86	Bacteria	2412	54	43	44	44.6667	54.8182
Fervidobacterium nodosum Rt17-B1	Bacteria	1750	39	35	30	44.8718	58.3333
Chlorobium phaeobacteroides DSM 266	Bacteria	2650	59	50	40	44.9153	66.25
Mesoplasma florum L1	Bacteria	682	15	9	14	45.4667	48.7143
Bartonella quintana Toulouse	Bacteria	1142	25	15	22	45.68	51.9091
Thiomicrospira crunogena XCL-2	Bacteria	2196	48	43	41	45.75	53.561
Campylobacter curvus 525.92	Bacteria	1931	42	32	34	45.9762	56.7941
Chlorobium phaeobacteroides BS1	Bacteria	2469	53	43	43	46.5849	57.4186
Leptospira borgpetersenii ser. Hardjo-bovis JB197	Bacteria	2880	61	49	43	47.2131	66.9767
Porphyromonas gingivalis W83	Bacteria	1909	40	33	32	47.725	59.6562
Orientia tsutsugamushi Ikeda	Bacteria	1967	41	41	8	47.9756	245.875
Prosthecochloris aestuarii DSM 271	Bacteria	2263	47	44	29	48.1489	78.0345
Neisseria meningitidis 053442	Bacteria	2020	41	35	30	49.2683	67.3333
Neisseria gonorrhoeae NCCP11945	Bacteria	2662	53	43	43	50.2264	61.907
Nitratiruptor sp. SB155-2	Bacteria	1843	36	21	26	51.1944	70.8846
Dichelobacter nodosus VCS1703A	Bacteria	1280	25	18	19	51.2	67.3684
Synechococcus elongatus PCC 6301	Bacteria	2527	49	37	40	51.5714	63.175
Chloroherpeton thalassium ATCC 35110	Bacteria	2710	52	42	44	52.1154	61.5909
Hydrogenobaculum sp. Y04AAS1	Bacteria	1629	31	24	24	52.5484	67.875
Aquifex aeolicus VF5	Bacteria	1529	29	25	19	52.7241	80.4737
Synechococcus elongatus PCC 7942	Bacteria	2612	49	37	41	53.3061	63.7073
Francisella tularensis ssp. novicida U112	Bacteria	1719	32	28	26	53.7188	66.1154
Campylobacter fetus ssp. fetus 82-40	Bacteria	1719	32	24	25	53.7188	68.76
Cyanothece sp. ATCC 51142	Bacteria	5211	97	77	67	53.7216	77.7761
Coxiella burnetii Dugway 7E9-12	Bacteria	2058	38	32	33	54.1579	62.3636
Chlorobium chlorochromatii CaD3	Bacteria	2002	36	17	35	55.6111	57.2
Bartonella bacilliformis KC583	Bacteria	1283	23	14	20	55.7826	64.15
Francisella philomiragia ssp. philomiragia ATCC 25017	Bacteria	1911	34	31	27	56.2059	70.7778
Leptospira interrogans ser. Copenhageni Fiocruz L1-130	Bacteria	3658	65	53	48	56.2769	76.2083
Methylacidiphilum infernorum V4	Bacteria	2472	43	32	39	57.4884	63.3846
Elusimicrobium minutum Pei191	Bacteria	1529	26	25	21	58.8077	72.8095
Synechococcus sp. PCC 7002	Bacteria	2823	48	36	40	58.8125	70.575
Lawsonia intracellularis PHE/MN1-00	Bacteria	1180	20	18	15	59	78.6667
Rickettsia bellii RML369-C	Bacteria	1429	24	22	23	59.5417	62.1304
Porphyromonas gingivalis ATCC 33277	Bacteria	2090	35	30	27	59.7143	77.4074
Polynucleobacter necessarius STIR1	Bacteria	1508	25	23	20	60.32	75.4
Synechococcus sp. JA-2-3Ba(2-13)	Bacteria	2862	47	32	40	60.8936	71.55
Candidatus Pelagibacter ubique HTCC1062	Bacteria	1354	22	16	19	61.5455	71.2632
Francisella tularensis ssp. mediasiatica FSC147	Bacteria	1406	22	19	19	63.9091	74
Rickettsia bellii OSU 85-389	Bacteria	1476	23	21	22	64.1739	67.0909
Rickettsia massiliae MTU5	Bacteria	968	15	13	11	64.5333	88
Chlorobaculum parvum NCIB 8327	Bacteria	2043	31	26	24	65.9032	85.125
Akkermansia muciniphila ATCC BAA-835	Bacteria	2138	32	27	28	66.8125	76.3571
Rhodopirellula baltica SH 1	Bacteria	7325	108	98	91	67.8241	80.4945
Wigglesworthia glossinidia	Bacteria	611	9	7	8	67.8889	76.375
Campylobacter concisus 13826	Bacteria	1929	28	20	20	68.8929	96.45
Coxiella burnetii RSA 331	Bacteria	1930	28	23	24	68.9286	80.4167
Coxiella burnetii RSA 493	Bacteria	2016	29	24	25	69.5172	80.64
Campylobacter jejuni ssp. jejuni NCTC 11168	Bacteria	1634	23	16	19	71.0435	86
Leptospira interrogans ser. Lai 56601	Bacteria	4727	65	54	49	72.7231	96.4694
Thermosynechococcus elongatus BP-1	Bacteria	2476	34	24	32	72.8235	77.375
Baumannia cicadellinicola Hc	Bacteria	595	8	8	7	74.375	85
Wolbachia pipientis	Bacteria	1275	17	16	9	75	141.667
Helicobacter hepaticus ATCC 51449	Bacteria	1875	25	21	17	75	110.294
Candidatus Amoebophilus asiaticus 5a2	Bacteria	1283	17	15	11	75.4706	116.636
Candidatus Blochmannia pennsylvanicus BPEN	Bacteria	610	8	8	6	76.25	101.667
Campylobacter hominis ATCC BAA-381	Bacteria	1682	22	15	18	76.4545	93.4444
Campylobacter jejuni RM1221	Bacteria	1838	24	17	18	76.5833	102.111
Synechococcus sp. WH 7803	Bacteria	2533	33	22	30	76.7576	84.4333
Campylobacter jejuni ssp. jejuni 81116	Bacteria	1626	21	14	18	77.4286	90.3333
Rickettsia felis URRWXCal2	Bacteria	1400	18	14	15	77.7778	93.3333
Prochlorococcus marinus MIT 9313	Bacteria	2269	29	20	26	78.2414	87.2692
Campylobacter jejuni ssp. jejuni 81-176	Bacteria	1653	21	15	18	78.7143	91.8333
Synechococcus sp. CC9902	Bacteria	2307	29	20	26	79.5517	88.7308
Wolbachia endosymbiont of Drosophila melanogaster	Bacteria	1195	15	14	10	79.6667	119.5
Synechococcus sp. CC9311	Bacteria	2892	36	25	33	80.3333	87.6364
Synechococcus sp. WH 8102	Bacteria	2519	31	21	30	81.2581	83.9667
Synechococcus sp. RCC307	Bacteria	2535	31	23	30	81.7742	84.5
Candidatus Blochmannia floridanus	Bacteria	583	7	7	6	83.2857	97.1667
Mycoplasma penetrans HF-2	Bacteria	1037	12	9	11	86.4167	94.2727
Chlorobium tepidum TLS	Bacteria	2252	26	23	21	86.6154	107.238
Tropheryma whipplei TW08/27	Bacteria	783	9	6	8	87	97.875
Candidatus Protochlamydia amoebophila UWE25	Bacteria	2031	23	20	14	88.3043	145.071
Candidatus Ruthia magnifica Cm	Bacteria	976	11	10	10	88.7273	97.6
Rickettsia rickettsii Sheila Smith	Bacteria	1345	15	13	12	89.6667	112.083
Tropheryma whipplei Twist	Bacteria	808	9	6	8	89.7778	101
Mycoplasma capricolum ssp. capricolum ATCC 27343	Bacteria	812	9	6	8	90.2222	101.5
Prochlorococcus marinus ssp. pastoris CCMP1986	Bacteria	1717	19	13	17	90.3684	101
Campylobacter jejuni ssp. doylei 269.97	Bacteria	1731	19	13	15	91.1053	115.4
Synechococcus sp. CC9605	Bacteria	2645	29	21	25	91.2069	105.8
Rickettsia rickettsii Iowa	Bacteria	1384	15	13	12	92.2667	115.333
Rickettsia prowazekii Madrid E	Bacteria	835	9	6	7	92.7778	119.286
Ehrlichia ruminantium Welgevonden	Bacteria	888	9	8	7	98.6667	126.857
Mycoplasma mycoides ssp. mycoides SC PG1	Bacteria	1016	10	7	7	101.6	145.143
Prochlorococcus marinus ssp. marinus CCMP1375	Bacteria	1883	18	11	17	104.611	110.765
Rickettsia typhi Wilmington	Bacteria	838	8	6	6	104.75	139.667
Prochlorococcus marinus NATL2A	Bacteria	1892	18	11	17	105.111	111.294
Ehrlichia ruminantium Gardel	Bacteria	950	9	8	8	105.556	118.75
Rickettsia conorii Malish 7	Bacteria	1374	13	11	12	105.692	114.5
Ehrlichia ruminantium Welgevonden	Bacteria	958	9	8	8	106.444	119.75
Prochlorococcus marinus MIT 9312	Bacteria	1810	17	10	16	106.471	113.125
Prochlorococcus marinus MIT 9303	Bacteria	2997	28	20	25	107.036	119.88
Prochlorococcus marinus MIT 9211	Bacteria	1855	17	9	16	109.118	115.938
Prochlorococcus marinus MIT 9301	Bacteria	1907	17	10	16	112.176	119.188
Prochlorococcus marinus NATL1A	Bacteria	2193	19	12	17	115.421	129
Ehrlichia canis Jake	Bacteria	925	8	7	7	115.625	132.143
Candidatus Vesicomyosocius okutanii HA	Bacteria	937	8	8	7	117.125	133.857
Orientia tsutsugamushi Boryong	Bacteria	1182	10	10	7	118.2	168.857
Anaplasma marginale St. Maries	Bacteria	949	8	7	6	118.625	158.167
Prochlorococcus marinus MIT 9515	Bacteria	1906	16	10	15	119.125	127.067
Rickettsia akari Hartford	Bacteria	1259	10	8	8	125.9	157.375
Mycoplasma mobile 163K	Bacteria	633	5	5	3	126.6	211
Prochlorococcus marinus AS9601	Bacteria	1921	15	9	14	128.067	137.214
Neorickettsia sennetsu Miyayama	Bacteria	932	7	6	5	133.143	186.4
Buchnera aphidicola Sg	Bacteria	546	4	4	3	136.5	182
Rickettsia canadensis McKiel	Bacteria	1093	8	6	7	136.625	156.143
Ehrlichia chaffeensis Arkansas	Bacteria	1105	8	7	7	138.125	157.857
Buchnera aphidicola APS	Bacteria	564	4	4	3	141	188
Prochlorococcus marinus MIT 9215	Bacteria	1983	14	8	14	141.643	141.643
Ureaplasma parvum ser. 3 ATCC 27815	Bacteria	609	4	3	2	152.25	304.5
Ureaplasma parvum ser. 3 ATCC 700970	Bacteria	614	4	3	2	153.5	307
Anaplasma phagocytophilum HZ	Bacteria	1264	8	7	6	158	210.667
Mycoplasma genitalium G37	Bacteria	477	3	3	0	159	#DIV/0!
Candidatus Phytoplasma mali	Bacteria	479	3	2	2	159.667	239.5
Chlamydophila caviae GPIC	Bacteria	998	6	5	4	166.333	249.5
Chlamydophila felis Fe/C-56	Bacteria	1005	6	5	4	167.5	251.25
Helicobacter pylori HPAG1	Bacteria	1536	9	5	7	170.667	219.429
Treponema pallidum ssp. pallidum SS14	Bacteria	1028	6	5	4	171.333	257
Treponema pallidum ssp. pallidum Nichols	Bacteria	1036	6	5	4	172.667	259
Buchnera aphidicola Cc	Bacteria	357	2	2	2	178.5	178.5
Helicobacter acinonychis Sheeba	Bacteria	1612	9	7	5	179.111	322.4
Candidatus Carsonella ruddii PV	Bacteria	182	1	1	1	182	182
Helicobacter pylori J99	Bacteria	1489	8	5	6	186.125	248.167
Helicobacter pylori Shi470	Bacteria	1567	8	5	6	195.875	261.167
Helicobacter pylori 26695	Bacteria	1576	8	5	6	197	262.667
Wolbachia endosymbiont TRS of Brugia malayi	Bacteria	805	4	3	3	201.25	268.333
Borrelia turicatae 91E135	Bacteria	818	4	4	2	204.5	409
Mycoplasma arthritidis 158L3-1	Bacteria	631	3	3	1	210.333	631
Borrelia burgdorferi B31	Bacteria	851	4	3	3	212.75	283.667
Borrelia afzelii PKo	Bacteria	855	4	3	3	213.75	285
Chlamydia trachomatis 434/Bu	Bacteria	874	4	4	2	218.5	437
Chlamydia trachomatis L2b/UCH-1/proctitis	Bacteria	874	4	4	2	218.5	437
Mycoplasma hyopneumoniae 7448	Bacteria	663	3	1	2	221	331.5
Mycoplasma hyopneumoniae J	Bacteria	665	3	1	2	221.667	332.5
Chlamydia trachomatis D/UW-3/CX	Bacteria	895	4	4	2	223.75	447.5
Mycoplasma synoviae 53	Bacteria	672	3	2	2	224	336
Candidatus Sulcia muelleri GWSS	Bacteria	227	0	0	0	227	#DIV/0!
Chlamydia trachomatis A/HAR-13	Bacteria	911	4	4	2	227.75	455.5
Mycoplasma pneumoniae M129	Bacteria	689	3	3	1	229.667	689
Mycoplasma hyopneumoniae 232	Bacteria	691	3	1	2	230.333	345.5
Chlamydophila abortus S26/3	Bacteria	932	4	3	2	233	466
Mycoplasma gallisepticum R	Bacteria	726	3	3	1	242	726
Mycoplasma agalactiae PG2	Bacteria	742	3	2	2	247.333	371
Buchnera aphidicola Bp	Bacteria	504	2	2	1	252	504
Mycoplasma pulmonis UAB CTIP	Bacteria	782	3	3	1	260.667	782
Chlamydophila pneumoniae CWL029	Bacteria	1052	4	4	2	263	526
Chlamydophila pneumoniae J138	Bacteria	1069	4	4	2	267.25	534.5
Borrelia garinii PBi	Bacteria	832	3	3	2	277.333	416
Chlamydophila pneumoniae AR39	Bacteria	1112	4	4	2	278	556
Chlamydophila pneumoniae TW-183	Bacteria	1113	4	4	2	278.25	556.5
Chlamydia muridarum Nigg	Bacteria	904	3	3	0	301.333	#DIV/0!
Aster yellows witches-broom phytoplasma AYWB	Bacteria	671	2	2	1	335.5	671
Onion yellows phytoplasma OY-M	Bacteria	754	2	2	1	377	754
Monodelphis domestica 49_5d (all transcripts)	Eukaryotes	32557	3899	3610	3803	8.35009	8.56087
Xenopus laevis	Eukaryotes	30604	2620	2382	2470	11.6809	12.3903
Monodelphis domestica 49_5d (longest transcript per gene)	Eukaryotes	19471	1409	1266	1356	13.819	14.3591
Takifugu rubripes 49_4i (all transcripts)	Eukaryotes	47841	3331	2891	3115	14.3624	15.3583
Takifugu rubripes 49_4i (longest transcript per gene)	Eukaryotes	18523	1233	1073	1158	15.0227	15.9957
Pan troglodytes 49_21h (longest transcript per gene)	Eukaryotes	20543	1366	1215	1310	15.0388	15.6817
Homo sapiens 49_36k (longest transcript per gene)	Eukaryotes	22997	1508	1352	1446	15.25	15.9039
Mus musculus 49_37b (all transcripts)	Eukaryotes	39667	2548	2239	2414	15.5679	16.4321
Pongo pygmaeus 49_1 (longest transcript per gene)	Eukaryotes	19944	1279	1133	1219	15.5934	16.361
Pongo pygmaeus 49_1 (all transcripts)	Eukaryotes	23409	1491	1307	1421	15.7002	16.4736
Macaca mulatta 49_10h (longest transcript per gene)	Eukaryotes	21905	1392	1232	1330	15.7364	16.4699
Microcebus murinus 49_1 (all transcripts)	Eukaryotes	16319	1015	877	962	16.0778	16.9636
Microcebus murinus 49_1 (longest transcript per gene)	Eukaryotes	16319	1015	877	962	16.0778	16.9636
Loxodonta africana 49_1d (all transcripts)	Eukaryotes	15717	975	849	921	16.12	17.0651
Loxodonta africana 49_1d (longest transcript per gene)	Eukaryotes	15717	975	849	921	16.12	17.0651
Macaca mulatta 49_10h (all transcripts)	Eukaryotes	36384	2257	1985	2159	16.1205	16.8522
Homo sapiens 49_36k (all transcripts)	Eukaryotes	46591	2886	2543	2745	16.1438	16.973
Oryzias latipes 49_1e (longest transcript per gene)	Eukaryotes	19686	1203	1043	1093	16.3641	18.011
Danio rerio 49_7c (all transcripts)	Eukaryotes	31743	1939	1693	1852	16.3708	17.1398
Dasypus novemcinctus 49_1f (all transcripts)	Eukaryotes	15539	946	814	888	16.426	17.4989
Dasypus novemcinctus 49_1f (longest transcript per gene)	Eukaryotes	15539	946	814	888	16.426	17.4989
Danio rerio 49_7c (longest transcript per gene)	Eukaryotes	21322	1291	1122	1231	16.5159	17.3209
Aedes aegypti 49_1b (longest transcript per gene)	Eukaryotes	15419	928	729	904	16.6153	17.0564
Pan troglodytes 49_21h (all transcripts)	Eukaryotes	33137	1994	1751	1905	16.6184	17.3948
Equus caballus 49_2 (all transcripts)	Eukaryotes	22748	1368	1196	1309	16.6287	17.3782
Mus musculus 49_37b (longest transcript per gene)	Eukaryotes	23873	1426	1274	1372	16.7412	17.4001
Myotis lucifugus 49_1e (longest transcript per gene)	Eukaryotes	16228	963	812	914	16.8515	17.7549
Myotis lucifugus 49_1e (all transcripts)	Eukaryotes	16232	963	812	914	16.8557	17.7593
Aedes aegypti 49_1b (all transcripts)	Eukaryotes	16789	995	766	967	16.8734	17.3619
Echinops telfairi 49_1e (longest transcript per gene)	Eukaryotes	16562	978	844	931	16.9346	17.7895
Echinops telfairi 49_1e (all transcripts)	Eukaryotes	16562	978	844	931	16.9346	17.7895
Equus caballus 49_2 (longest transcript per gene)	Eukaryotes	20736	1217	1062	1161	17.0386	17.8605
Oryzias latipes 49_1e (all transcripts)	Eukaryotes	24661	1436	1235	1302	17.1734	18.9409
Felis catus 49_1c (longest transcript per gene)	Eukaryotes	14839	859	732	811	17.2747	18.2972
Felis catus 49_1c (all transcripts)	Eukaryotes	14843	859	732	811	17.2794	18.3021
Gasterosteus aculeatus 49_1f (longest transcript per gene)	Eukaryotes	20787	1202	1034	1140	17.2937	18.2342
Culex pipiens quinquefasciatus	Eukaryotes	14221	816	611	795	17.4277	17.8881
Xenopus tropicalis 49_41i (longest transcript per gene)	Eukaryotes	18023	1030	884	980	17.4981	18.3908
Otolemur garnettii 49_1c (longest transcript per gene)	Eukaryotes	15443	881	758	837	17.5289	18.4504
Otolemur garnettii 49_1c (all transcripts)	Eukaryotes	15448	881	758	837	17.5346	18.4564
Xenopus tropicalis 49_41i (all transcripts)	Eukaryotes	27711	1571	1317	1501	17.6391	18.4617
Bos taurus 49_3f (longest transcript per gene)	Eukaryotes	21746	1217	1063	1128	17.8685	19.2784
Ochotona princeps 49_1 (longest transcript per gene)	Eukaryotes	15843	885	760	842	17.9017	18.8159
Ochotona princeps 49_1 (all transcripts)	Eukaryotes	15843	885	760	842	17.9017	18.8159
Spermophilus tridecemlineatus 49_1e (longest transcript per gene)	Eukaryotes	14827	813	695	762	18.2374	19.458
Spermophilus tridecemlineatus 49_1e (all transcripts)	Eukaryotes	14830	813	695	762	18.2411	19.4619
Oryctolagus cuniculus 49_1f (all transcripts)	Eukaryotes	15438	845	712	781	18.2698	19.767
Oryctolagus cuniculus 49_1f (longest transcript per gene)	Eukaryotes	15438	845	712	781	18.2698	19.767
Bos taurus 49_3f (all transcripts)	Eukaryotes	27694	1497	1294	1380	18.4997	20.0681
Rattus norvegicus 49_34s (longest transcript per gene)	Eukaryotes	22503	1202	1060	1154	18.7213	19.5
Canis familiaris 49_2g (longest transcript per gene)	Eukaryotes	19304	1028	870	970	18.7782	19.901
Cavia porcellus 49_1c (longest transcript per gene)	Eukaryotes	14064	747	638	696	18.8273	20.2069
Rattus norvegicus 49_34s (all transcripts)	Eukaryotes	32948	1748	1534	1667	18.849	19.7648
Arabidopsis thaliana 8 (all transcripts)	Eukaryotes	32825	1738	1135	1470	18.8867	22.3299
Gasterosteus aculeatus 49_1f (all transcripts)	Eukaryotes	27577	1458	1248	1376	18.9143	20.0414
Cavia porcellus 49_1c (all transcripts)	Eukaryotes	14219	748	639	697	19.0094	20.4003
Gallus gallus 49_2g (all transcripts)	Eukaryotes	22195	1154	976	1083	19.2331	20.494
Tupaia belangeri 49_1d (longest transcript per gene)	Eukaryotes	15458	798	667	755	19.3709	20.4742
Tupaia belangeri 49_1d (all transcripts)	Eukaryotes	15462	798	667	755	19.3759	20.4795
Erinaceus europaeus 49_1c (longest transcript per gene)	Eukaryotes	14588	732	616	694	19.929	21.0202
Erinaceus europaeus 49_1c (all transcripts)	Eukaryotes	14592	732	616	694	19.9344	21.0259
Arabidopsis thaliana 8 (longest transcript per gene)	Eukaryotes	27235	1356	903	1153	20.0848	23.621
Branchiostoma floridae 1.0	Eukaryotes	50817	2498	2265	2421	20.3431	20.9901
Canis familiaris 49_2g (all transcripts)	Eukaryotes	25558	1252	1047	1177	20.4137	21.7145
Drosophila melanogaster FlyBase 5.7 (all transcripts)	Eukaryotes	21051	1030	762	990	20.4379	21.2636
Drosophila melanogaster Ensembl 49_54 (all transcripts)	Eukaryotes	20815	1017	754	978	20.4671	21.2832
Pediculus humanus corporis Early Assembly	Eukaryotes	11198	533	411	506	21.0094	22.1304
Sorex araneus 49_1c (longest transcript per gene)	Eukaryotes	13187	619	516	580	21.3037	22.7362
Sorex araneus 49_1c (all transcripts)	Eukaryotes	13192	619	516	580	21.3118	22.7448
Tetraodon nigroviridis 49_1k (all transcripts)	Eukaryotes	27991	1288	49	1284	21.7321	21.7998
Tetraodon nigroviridis 49_1k (longest transcript per gene)	Eukaryotes	27991	1288	49	1284	21.7321	21.7998
Anopheles gambiae 49_3j (all transcripts)	Eukaryotes	13133	601	464	583	21.8519	22.5266
Ornithorhynchus anatinus 49_1f (all transcripts)	Eukaryotes	26836	1225	999	1155	21.9069	23.2346
Gallus gallus 49_2g (longest transcript per gene)	Eukaryotes	16736	758	636	716	22.0792	23.3743
Anopheles gambiae 49_3j (longest transcript per gene)	Eukaryotes	12457	564	443	547	22.0869	22.7733
Drosophila virilis 1.1	Eukaryotes	14491	628	483	610	23.0748	23.7557
Drosophila melanogaster FlyBase 4.2 (longest transcript per gene)	Eukaryotes	13678	591	465	571	23.1438	23.9545
Populus trichocarpa 1.1	Eukaryotes	45555	1957	1300	1668	23.278	27.3112
Drosophila melanogaster Ensembl 49_54 (longest transcript per gene)	Eukaryotes	14141	601	472	582	23.5291	24.2973
Drosophila grimshawi 1.2	Eukaryotes	14986	635	479	616	23.6	24.3279
Ornithorhynchus anatinus 49_1f (longest transcript per gene)	Eukaryotes	17951	760	629	713	23.6197	25.1767
Sorghum bicolor	Eukaryotes	34496	1451	905	1226	23.7739	28.137
Fusarium graminearum	Eukaryotes	11640	487	343	144	23.9014	80.8333
Drosophila mojavensis 1.2	Eukaryotes	14595	607	470	585	24.0445	24.9487
Glycine max Early assembly	Eukaryotes	62199	2527	1637	2154	24.6138	28.876
Nectria haematococca mpVI	Eukaryotes	15707	637	576	161	24.6578	97.559
Drosophila erecta 1.2	Eukaryotes	15049	604	471	586	24.9156	25.6809
Drosophila ananassae 1.2	Eukaryotes	15070	601	463	582	25.0749	25.8935
Carica papaya	Eukaryotes	28589	1135	824	935	25.1885	30.5765
Drosophila willistoni 1.2	Eukaryotes	15513	613	466	589	25.3067	26.3379
Nasonia vitripennis	Eukaryotes	9254	363	284	346	25.4931	26.7457
Drosophila pseudoobscura 2.2	Eukaryotes	16071	629	484	601	25.5501	26.7404
Drosophila yakuba 1.2	Eukaryotes	16082	626	485	603	25.6901	26.67
Rhizopus oryzae RA 99-880	Eukaryotes	17467	677	563	382	25.8006	45.7251
Apis mellifera 37.2d (all transcripts)	Eukaryotes	27755	1064	926	1024	26.0855	27.1045
Helobdella robusta	Eukaryotes	23432	898	732	863	26.0935	27.1518
Drosophila sechellia 1.2	Eukaryotes	16471	628	489	607	26.2277	27.1351
Ricinus communis Early Assembly	Eukaryotes	38613	1469	1070	1252	26.2852	30.8411
Caenorhabditis elegans WormBase WS147 (all transcripts)	Eukaryotes	22806	863	711	822	26.4264	27.7445
Tribolium castaneum 3.0	Eukaryotes	16422	620	484	584	26.4871	28.1199
Caenorhabditis elegans Ensembl 49_180a (all transcripts)	Eukaryotes	26902	1014	837	966	26.5306	27.8489
Caenorhabditis briggsae 2	Eukaryotes	19334	726	611	672	26.6309	28.7708
Aspergillus nidulans 1 r3.1	Eukaryotes	9541	357	292	148	26.7255	64.4662
Phycomyces blakesleeanus	Eukaryotes	14792	543	370	403	27.2413	36.7047
Trichoderma virens	Eukaryotes	11643	424	374	127	27.4599	91.6772
Drosophila persimilis 1.2	Eukaryotes	16879	606	472	583	27.8531	28.952
Drosophila simulans 1.2	Eukaryotes	15415	552	423	532	27.9257	28.9756
Trichoderma atroviride	Eukaryotes	11100	397	354	120	27.9597	92.5
Brugia malayi	Eukaryotes	11515	409	289	387	28.154	29.7545
Zea mays subsp. mays Early assembly	Eukaryotes	64180	2251	1287	1917	28.5118	33.4794
Vitis vinifera	Eukaryotes	30434	1066	728	880	28.5497	34.5841
Aspergillus niger ATCC 1015	Eukaryotes	8592	299	269	92	28.7358	93.3913
Caenorhabditis elegans Ensembl 49_180a (longest transcript per gene)	Eukaryotes	20140	698	588	667	28.8539	30.1949
Caenorhabditis elegans WormBase WS147 (longest transcript per gene)	Eukaryotes	20054	695	584	662	28.8547	30.2931
Aspergillus fumigatus	Eukaryotes	9926	339	279	140	29.2802	70.9
Candida guilliermondii ATCC 6260	Eukaryotes	5920	201	173	92	29.4527	64.3478
Lottia gigantea	Eukaryotes	23851	799	680	762	29.8511	31.3005
Pichia stipitis CBS 6054	Eukaryotes	5839	194	167	93	30.0979	62.7849
Aspergillus clavatus NRRL 1	Eukaryotes	9120	302	256	126	30.1987	72.381
Ciona savignyi 49_2f (longest transcript per gene)	Eukaryotes	11604	384	333	362	30.2188	32.0552
Schistosoma mansoni Early Assembly	Eukaryotes	13163	421	327	396	31.266	33.2399
Oryza sativa ssp. japonica 5.0	Eukaryotes	66710	2113	1252	1771	31.5712	37.668
Ciona savignyi 49_2f (all transcripts)	Eukaryotes	20143	632	532	583	31.8718	34.5506
Anolis carolinensis Early Assembly	Eukaryotes	28102	879	723	828	31.9704	33.9396
Neosartorya fischeri NRRL 181	Eukaryotes	10403	325	277	132	32.0092	78.8106
Candida glabrata	Eukaryotes	5271	163	130	115	32.3374	45.8348
Apis mellifera 37.2d (longest transcript per gene)	Eukaryotes	13448	413	347	396	32.5617	33.9596
Saccharomyces cerevisiae RM11-1a	Eukaryotes	5383	165	135	105	32.6242	51.2667
Aspergillus terreus NIH2624	Eukaryotes	10401	317	264	130	32.8107	80.0077
Bombyx mori	Eukaryotes	21302	640	455	598	33.2844	35.6221
Candida albicans SC5314	Eukaryotes	6165	185	150	100	33.3243	61.65
Saccharomyces cerevisiae YJM789	Eukaryotes	5862	175	144	110	33.4971	53.2909
Trichoderma reesei 1.2	Eukaryotes	9997	297	255	110	33.6599	90.8818
Cryptococcus neoformans B-3501A	Eukaryotes	6578	194	156	91	33.9072	72.2857
Candida parapsilosis	Eukaryotes	5733	169	140	92	33.9231	62.3152
Ustilago maydis 1 r2	Eukaryotes	6522	192	165	87	33.9688	74.9655
Candida tropicalis MYA-3404	Eukaryotes	6258	183	156	90	34.1967	69.5333
Debaromyces hansenii	Eukaryotes	6869	200	168	100	34.345	68.69
Kluyveromyces lactis	Eukaryotes	5331	155	131	85	34.3935	62.7176
Capitella sp. I	Eukaryotes	32415	935	756	875	34.6684	37.0457
Candida albicans WO-1	Eukaryotes	5931	170	138	91	34.8882	65.1758
Ashbya gossypii 1.0	Eukaryotes	4726	135	111	84	35.0074	56.2619
Fusarium oxysporum f. sp. lycopersici 4286	Eukaryotes	17608	502	394	229	35.0757	76.8908
Magnaporthe grisea 7 r2.3	Eukaryotes	11109	315	176	197	35.2667	56.3909
Vanderwaltozyma polyspora	Eukaryotes	5345	151	120	108	35.3974	49.4907
Ciona intestinalis 49_2i (all transcripts)	Eukaryotes	19858	560	465	517	35.4607	38.4101
Candida lusitaniae ATCC 42720	Eukaryotes	5936	165	135	91	35.9758	65.2308
Ciona intestinalis 49_2i (longest transcript per gene)	Eukaryotes	14180	394	329	367	35.9898	38.6376
Lodderomyces elongisporus NRRL YB-4239	Eukaryotes	5796	157	128	90	36.9172	64.4
Saccharomyces cerevisiae Ensembl 49_1h (all transcripts)	Eukaryotes	6698	177	144	114	37.8418	58.7544
Saccharomyces cerevisiae SGD	Eukaryotes	6702	177	144	114	37.8644	58.7895
Cryptococcus neoformans JEC21	Eukaryotes	5882	155	124	74	37.9484	79.4865
Kluyveromyces waltii	Eukaryotes	5214	136	109	81	38.3382	64.3704
Cryptococcus neoformans var. grubii H99	Eukaryotes	7302	188	148	96	38.8404	76.0625
Nematostella vectensis 1.0	Eukaryotes	27273	701	617	672	38.9058	40.5848
Aspergillus flavus NRRL3357	Eukaryotes	12587	319	269	125	39.4577	100.696
Podospora anserina	Eukaryotes	10593	264	214	126	40.125	84.0714
Fusarium verticillioides 7600	Eukaryotes	14175	350	294	131	40.5	108.206
Cochliobolus heterostrophus	Eukaryotes	9633	233	188	113	41.3433	85.2478
Aspergillus oryzae RIB40	Eukaryotes	12063	287	247	102	42.0314	118.265
Yarrowia lipolytica	Eukaryotes	6659	156	125	95	42.6859	70.0947
Chaetomium globosum CBS 148.51	Eukaryotes	11124	257	173	142	43.284	78.338
Physcomitrella patens subsp. patens	Eukaryotes	35938	823	564	707	43.6671	50.8317
Sclerotinia sclerotiorum	Eukaryotes	14522	313	166	220	46.3962	66.0091
Mycosphaerella fijiensis	Eukaryotes	10327	219	178	103	47.1553	100.262
Medicago truncatula	Eukaryotes	27895	591	337	515	47.1997	54.165
Uncinocarpus reesii 1704	Eukaryotes	7798	165	125	97	47.2606	80.3918
Strongylocentrotus purpuratus	Eukaryotes	42420	878	734	820	48.3144	51.7317
Coccidioides posadasii RMSCC 3488	Eukaryotes	9897	203	161	106	48.7537	93.3679
Histoplasma capsulatum class NAmI strain WU24	Eukaryotes	9349	191	129	117	48.9476	79.906
Lotus japonicus Early Assembly	Eukaryotes	10198	208	114	189	49.0288	53.9577
Selaginella moellendorffii	Eukaryotes	22285	452	294	377	49.3031	59.1114
Trichoplax adhaerens	Eukaryotes	11520	233	188	213	49.4421	54.0845
Neurospora crassa 7	Eukaryotes	10620	213	169	114	49.8592	93.1579
Schizosaccharomyces pombe	Eukaryotes	5001	100	79	62	50.01	80.6613
Coccidioides immitis RMSCC 2394	Eukaryotes	10403	197	155	104	52.8071	100.029
Coccidioides posadasii str. Silveira	Eukaryotes	10057	189	150	99	53.2116	101.586
Coccidioides immitis RS	Eukaryotes	10457	196	148	110	53.352	95.0636
Mycosphaerella graminicola	Eukaryotes	11395	208	171	104	54.7837	109.567
Daphnia pulex	Eukaryotes	30940	563	453	524	54.9556	59.0458
Pyrenophora tritici-repentis	Eukaryotes	12169	221	174	113	55.0633	107.69
Sporobolomyces roseus	Eukaryotes	5536	99	75	59	55.9192	93.8305
Schizosaccharomyces japonicus yFS275	Eukaryotes	5167	92	67	65	56.163	79.4923
Saccharomyces mikatae MIT	Eukaryotes	10315	181	148	112	56.989	92.0982
Encephalitozoon cuniculi	Eukaryotes	1996	35	31	29	57.0286	68.8276
Saccharomyces paradoxus MIT	Eukaryotes	10559	178	145	112	59.3202	94.2768
Batrachochytrium dendrobatidis JAM81	Eukaryotes	8732	145	109	109	60.2207	80.1101
Monosiga brevicollis	Eukaryotes	9196	151	86	130	60.9007	70.7385
Malassezia globosa CBS 7966	Eukaryotes	4286	70	54	54	61.2286	79.3704
Postia placenta	Eukaryotes	17173	280	157	200	61.3321	85.865
Stagonospora nodorum 1	Eukaryotes	16597	263	211	126	63.1065	131.722
Trichomonas vaginalis	Eukaryotes	99319	1500	1013	1123	66.2127	88.4408
Coccidioides immitis RMSCC 3703	Eukaryotes	10421	155	117	87	67.2323	119.782
Thalassiosira pseudonana	Eukaryotes	11397	169	143	103	67.4379	110.65
Botrytis cinerea B05.10	Eukaryotes	16389	243	180	121	67.4444	135.446
Coccidioides immitis H538.4	Eukaryotes	10538	154	122	85	68.4286	123.976
Phanerochaete chrysosporium 2.1	Eukaryotes	10048	146	120	94	68.8219	106.894
Saccharomyces bayanus MIT	Eukaryotes	11996	168	127	109	71.4048	110.055
Chlamydomonas reinhardtii 3.0	Eukaryotes	15256	213	118	95	71.6244	160.589
Chlorella sp. NC64A	Eukaryotes	9791	133	103	95	73.6165	103.063
Cyanidioschyzon merolae	Eukaryotes	5013	66	53	42	75.9545	119.357
Batrachochytrium dendrobatidis JEL423	Eukaryotes	8793	115	80	93	76.4609	94.5484
Phaeodactylum tricornutum	Eukaryotes	10025	131	101	91	76.5267	110.165
Coprinopsis cinerea okayama7 130	Eukaryotes	13544	168	122	111	80.619	122.018
Paramecium tetraurelia	Eukaryotes	39622	481	348	279	82.3742	142.014
Micromonas sp. RCC299	Eukaryotes	9815	116	82	81	84.6121	121.173
Ostreococcus lucimarinus CCE9901	Eukaryotes	7651	89	61	62	85.9663	123.403
Laccaria bicolor	Eukaryotes	20614	224	175	131	92.0268	157.359
Emiliania huxleyi CCMP1516	Eukaryotes	39125	420	359	246	93.1548	159.045
Phytophthora sojae 1.0	Eukaryotes	19276	197	134	125	97.8477	154.208
Micromonas sp. CCMP490	Eukaryotes	10475	107	76	76	97.8972	137.829
Ostreococcus tauri	Eukaryotes	7725	78	55	52	99.0385	148.558
Puccinia graminis f. sp. tritici CRL 75-36-700-3	Eukaryotes	20567	205	127	138	100.327	149.036
Phytophthora ramorum 1.0	Eukaryotes	16066	160	111	109	100.412	147.394
Dictyostelium purpureum	Eukaryotes	12410	123	93	88	100.894	141.023
Ostreococcus sp. RCC809	Eukaryotes	7773	77	49	56	100.948	138.804
Volvox carteri f. nagariensis	Eukaryotes	15544	148	112	99	105.027	157.01
Naegleria gruberi	Eukaryotes	15753	142	117	48	110.937	328.188
Dictyostelium discoideum	Eukaryotes	13681	116	75	77	117.94	177.675
Phytophthora infestans T30-4	Eukaryotes	22658	185	120	124	122.476	182.726
Aureococcus anophagefferens	Eukaryotes	11501	93	72	60	123.667	191.683
Cryptosporidium parvum Iowa II	Eukaryotes	3805	30	11	19	126.833	200.263
Entamoeba histolytica 1	Eukaryotes	9772	69	53	39	141.623	250.564
Cryptosporidium hominis	Eukaryotes	3934	18	10	15	218.556	262.267
Tetrahymena thermophila 1	Eukaryotes	27424	119	65	79	230.454	347.139
Theileria annulata	Eukaryotes	3795	16	9	11	237.188	345
Giardia lamblia	Eukaryotes	6487	24	16	10	270.292	648.7
Theileria parva 1	Eukaryotes	4079	15	4	12	271.933	339.917
Trypanosoma brucei	Eukaryotes	8758	30	10	26	291.933	336.846
Plasmodium falciparum 3D7 2.1	Eukaryotes	5405	18	7	15	300.278	360.333
Leishmania major 100505	Eukaryotes	8280	27	7	24	306.667	345
Leishmania braziliensis MHOM/BR/75/M2904	Eukaryotes	8287	25	7	23	331.48	360.304
Toxoplasma gondii RH	Eukaryotes	7793	23	13	16	338.826	487.062
Leishmania infantum JPCM5	Eukaryotes	8141	24	7	21	339.208	387.667
Plasmodium vivax SaI-1	Eukaryotes	5352	15	7	12	356.8	446
Plasmodium knowlesi	Eukaryotes	5106	14	8	11	364.714	464.182
Plasmodium yoelii ssp. yoelii 1	Eukaryotes	6539	15	6	12	435.933	544.917
Trypanosoma cruzi	Eukaryotes	19626	43	14	41	456.419	478.683
Plasmodium berghei ANKA	Eukaryotes	12235	19	12	12	643.947	1019.58
Plasmodium chabaudi	Eukaryotes	15007	19	7	16	789.842	937.938
Bacteria		2173097	108665	93853	86313	19.9981	25.1769

## Sheet: DBDorganism
	rmetal		reutH16		reutJMP		ctaiw		rsola		dacid		bpetr		pnucleo		bxeno		harsen	janthino		ecoli
---	23	0.0541176	27	0.0509434	23	0.0491453	10	0.0588235	5	0.0294118	25	0.0541126	22	0.0621469	2	0.1	42	0.0655226	6	9	0.0439024	12	0.0547945	-0.000676873
araC	25	0.0588235	37	0.0698113	36	0.0769231	6	0.0352941	12	0.0705882	35	0.0757576	26	0.0734463	0	0	72	0.112324	4	25	0.121951	26	0.118721	-0.0598979
arsR	6	0.0141176	7	0.0132075	5	0.0106838	1	0.00588235	4	0.0235294	3	0.00649351	3	0.00847458	1	0.05	10	0.0156006	4	6	0.0292683	2	0.00913242	0.00498523
asnC	10	0.0235294	11	0.0207547	9	0.0192308	7	0.0411765	7	0.0411765	6	0.012987	11	0.0310734	0	0	15	0.0234009	3	1	0.00487805	3	0.0136986	0.00983078
crp	4	0.00941176	5	0.00943396	7	0.0149573	1	0.00588235	2	0.0117647	3	0.00649351	1	0.00282486	1	0.05	4	0.00624025	3	1	0.00487805	2	0.00913242	0.000279345
deoR	2	0.00470588	3	0.00566038	2	0.0042735	1	0.00588235	1	0.00588235	2	0.004329	1	0.00282486	0	0	6	0.00936037	0	0	0	11	0.0502283	-0.0455224
fis	18	0.0423529	19	0.0358491	24	0.0512821	9	0.0529412	8	0.0470588	17	0.0367965	11	0.0310734	2	0.1	23	0.0358814	9	9	0.0439024	10	0.0456621	-0.00330916
fur	2	0.00470588	4	0.00754717	2	0.0042735	1	0.00588235	1	0.00588235	4	0.00865801	2	0.00564972	1	0.05	2	0.00312012	1	1	0.00487805	2	0.00913242	-0.00442654
gntR	43	0.101176	59	0.111321	51	0.108974	22	0.129412	12	0.0705882	48	0.103896	40	0.112994	3	0.15	71	0.110764	12	17	0.0829268	21	0.0958904	0.00528606
hrcA	1	0.00235294	1	0.00188679	1	0.00213675	1	0.00588235	1	0.00588235	1	0.0021645	1	0.00282486	1	0.05	1	0.00156006	1	1	0.00487805	0	0	0.00235294
hxlR	4	0.00941176	10	0.0188679	4	0.00854701	1	0.00588235	3	0.0176471	4	0.00865801	2	0.00564972	0	0	4	0.00624025	0	5	0.0243902	1	0.00456621	0.00484555
iclR	15	0.0352941	30	0.0566038	22	0.0470085	6	0.0352941	4	0.0235294	14	0.030303	17	0.0480226	1	0.05	26	0.0405616	1	3	0.0146341	8	0.0365297	-0.00123556
lacI	3	0.00705882	5	0.00943396	4	0.00854701	2	0.0117647	3	0.0176471	5	0.0108225	4	0.0112994	0	0	10	0.0156006	0	0	0	14	0.0639269	-0.0568681
luxR	41	0.0964706	40	0.0754717	33	0.0705128	8	0.0470588	13	0.0764706	22	0.047619	11	0.0310734	2	0.1	27	0.0421217	8	13	0.0634146	17	0.0776256	0.018845
lysR	126	0.296471	163	0.307547	146	0.311966	44	0.258824	45	0.264706	165	0.357143	122	0.344633	2	0.1	175	0.273011	27	55	0.268293	46	0.210046	0.0864249
marR	16	0.0376471	25	0.0471698	20	0.042735	9	0.0529412	13	0.0764706	25	0.0541126	24	0.0677966	1	0.05	33	0.0514821	5	12	0.0585366	4	0.0182648	0.0193822
merR	10	0.0235294	9	0.0169811	7	0.0149573	7	0.0411765	6	0.0352941	16	0.034632	6	0.0169492	1	0.05	21	0.0327613	7	8	0.0390244	5	0.0228311	0.000698362
ompR	33	0.0776471	26	0.0490566	25	0.0534188	12	0.0705882	14	0.0823529	32	0.0692641	18	0.0508475	1	0.05	30	0.0468019	15	21	0.102439	17	0.0776256	2.1488e-05
padR	4	0.00941176	4	0.00754717	4	0.00854701	0	0	0	0	1	0.0021645	1	0.00282486	0	0	1	0.00156006	0	1	0.00487805	1	0.00456621	0.00484555
rpiR	4	0.00941176	5	0.00943396	5	0.0106838	3	0.0176471	2	0.0117647	4	0.00865801	2	0.00564972	0	0	10	0.0156006	1	1	0.00487805	4	0.0182648	-0.00885308
tetR	35	0.0823529	40	0.0754717	38	0.0811966	19	0.111765	14	0.0823529	30	0.0649351	29	0.0819209	1	0.05	58	0.0904836	5	16	0.0780488	13	0.0593607	0.0229922
total	425	1	530	1	468	1	170	1	170	1	462	1	354	1	20	1	641	1	112	205	1	219	1	0

## Sheet: MageReplicon
genome => NC_007973
hxlR	1
arsR	3
yjgH	1
crp	2
deoR	2
hns	0
merR	5
tenA	0
araC	9
gntR	16
iclR	12
lysR	43
padR	0
XRE	5
marR	8
narL	2
badM	1
cheY	5
hrcA	1
fur	1
luxR	16
dnaA	3
tetR	23
fis	6
pbsX	0
asnC	6
lacI	1
rpiR	2
ompR	2
cheR	0
genome => NC_007974
hxlR	1
arsR	3
yjgH	0
crp	5
deoR	0
hns	1
merR	2
tenA	1
araC	16
gntR	23
iclR	14
lysR	65
padR	3
XRE	4
marR	6
narL	0
badM	2
cheY	7
hrcA	0
fur	0
luxR	23
dnaA	0
tetR	23
fis	4
pbsX	0
asnC	5
lacI	3
rpiR	1
ompR	2
cheR	1
genome => NC_006466
hxlR	0
arsR	0
yjgH	0
crp	0
deoR	0
hns	0
merR	3
tenA	0
araC	1
gntR	1
iclR	0
lysR	0
padR	0
XRE	1
marR	0
narL	0
badM	0
cheY	0
hrcA	0
fur	0
luxR	0
dnaA	0
tetR	0
fis	0
pbsX	1
asnC	0
lacI	0
rpiR	0
ompR	0
cheR	0
genome => NC_006525
hxlR	0
arsR	0
yjgH	0
crp	0
deoR	0
hns	0
merR	1
tenA	0
araC	0
gntR	0
iclR	0
lysR	0
padR	0
XRE	0
marR	0
narL	0
badM	0
cheY	0
hrcA	0
fur	0
luxR	0
dnaA	0
tetR	1
fis	1
pbsX	0
asnC	0
lacI	0
rpiR	0
ompR	0
cheR	0
