# Supplementary material for: The Complete Genome Sequence of Cupriavidus metallidurans Strain CH34, a Master Survivalist in Harsh and Anthropogenic Environments
Source: PLoS One. 2010 May 5;5(5):e10433. doi: 10.1371/journal.pone.0010433 (PMC2864759; doi:10.1371/journal.pone.0010433)
Supplement: Table S8 — Prevalence of Bug domains according to the MiST2 database. Distribution of 2,377 proteins with Bug domains across 1,216 complete and draft, bacterial and archaeal genomes (source: http://mistdb.com). Organisms without Bug domain-containing proteins are omitted from the table. (0.07 MB XLS) [file pone.0010433.s016.xls]

## Sheet: bug_distribution
Distribution of 2,377 proteins with Bug domains across 1,216 complete and draft, bacterial and archaeal genomes.
Data were retrieved from the MiST2 database (http://mistdb.com) by courtesy of L. Ulrich
Organism	Bug domains	Taxonomy
Bordetella bronchiseptica RB50	183	Bacteria	Proteobacteria	Betaproteobacteria	Burkholderiales	Alcaligenaceae	Bordetella
Delftia acidovorans SPH-1	159	Bacteria	Proteobacteria	Betaproteobacteria	Burkholderiales	Comamonadaceae	Delftia
Ralstonia eutropha H16	156	Bacteria	Proteobacteria	Betaproteobacteria	Burkholderiales	Burkholderiaceae	Cupriavidus
Bordetella parapertussis 12822	140	Bacteria	Proteobacteria	Betaproteobacteria	Burkholderiales	Alcaligenaceae	Bordetella
Variovorax paradoxus S110	137	Bacteria	Proteobacteria	Betaproteobacteria	Burkholderiales	Comamonadaceae	Variovorax
Ralstonia eutropha JMP134	131	Bacteria	Proteobacteria	Betaproteobacteria	Burkholderiales	Burkholderiaceae	Cupriavidus
Verminephrobacter eiseniae EF01-2	131	Bacteria	Proteobacteria	Betaproteobacteria	Burkholderiales	Comamonadaceae	Verminephrobacter
Ralstonia metallidurans CH34	123	Bacteria	Proteobacteria	Betaproteobacteria	Burkholderiales	Burkholderiaceae	Cupriavidus
Bordetella petrii DSM 12804	107	Bacteria	Proteobacteria	Betaproteobacteria	Burkholderiales	Alcaligenaceae	Bordetella
Cupriavidus taiwanensis	103	Bacteria	Proteobacteria	Betaproteobacteria	Burkholderiales	Burkholderiaceae	Cupriavidus
Polaromonas sp. JS666	97	Bacteria	Proteobacteria	Betaproteobacteria	Burkholderiales	Comamonadaceae	Polaromonas
Bordetella pertussis Tohama I	79	Bacteria	Proteobacteria	Betaproteobacteria	Burkholderiales	Alcaligenaceae	Bordetella
Acidovorax citrulli AAC00-1	55	Bacteria	Proteobacteria	Betaproteobacteria	Burkholderiales	Comamonadaceae	Acidovorax
Acidovorax sp. JS42	46	Bacteria	Proteobacteria	Betaproteobacteria	Burkholderiales	Comamonadaceae	Acidovorax
Diaphorobacter sp. TPSY	45	Bacteria	Proteobacteria	Betaproteobacteria	Burkholderiales	Comamonadaceae	Diaphorobacter
Polaromonas naphthalenivorans CJ2	41	Bacteria	Proteobacteria	Betaproteobacteria	Burkholderiales	Comamonadaceae	Polaromonas
Bradyrhizobium japonicum USDA 110	34	Bacteria	Proteobacteria	Alphaproteobacteria	Rhizobiales	Bradyrhizobiaceae	Bradyrhizobium
Bordetella avium 197N	26	Bacteria	Proteobacteria	Betaproteobacteria	Burkholderiales	Alcaligenaceae	Bordetella
Leptothrix cholodnii SP-6	20	Bacteria	Proteobacteria	Betaproteobacteria	Burkholderiales	Leptothrix
Chelativorans sp. BNC1	16	Bacteria	Proteobacteria	Alphaproteobacteria	Rhizobiales	Phyllobacteriaceae	Mesorhizobium
Polynucleobacter necessarius subsp. asymbioticus QLW-P1DMWA-1	16	Bacteria	Proteobacteria	Betaproteobacteria	Burkholderiales	Burkholderiaceae	Polynucleobacter
Burkholderia xenovorans LB400	13	Bacteria	Proteobacteria	Betaproteobacteria	Burkholderiales	Burkholderiaceae	Burkholderia
Chromohalobacter salexigens DSM 3043	10	Bacteria	Proteobacteria	Gammaproteobacteria	Oceanospirillales	Halomonadaceae	Chromohalobacter
Janthinobacterium sp. Marseille	10	Bacteria	Proteobacteria	Betaproteobacteria	Burkholderiales	Oxalobacteraceae	Janthinobacterium
Marinomonas sp. MWYL1	9	Bacteria	Proteobacteria	Gammaproteobacteria	Oceanospirillales	Marinomonas
Rhizobium sp. NGR234	9	Bacteria	Proteobacteria	Alphaproteobacteria	Rhizobiales	Rhizobiaceae	Rhizobium/Agrobacterium group	Rhizobium
Rhodopseudomonas palustris BisB5	9	Bacteria	Proteobacteria	Alphaproteobacteria	Rhizobiales	Bradyrhizobiaceae	Rhodopseudomonas
Oligotropha carboxidovorans OM5	8	Bacteria	Proteobacteria	Alphaproteobacteria	Rhizobiales	Bradyrhizobiaceae	Oligotropha
Polynucleobacter necessarius subsp. necessarius STIR1	8	Bacteria	Proteobacteria	Betaproteobacteria	Burkholderiales	Burkholderiaceae	Polynucleobacter
Rhodopseudomonas palustris HaA2	8	Bacteria	Proteobacteria	Alphaproteobacteria	Rhizobiales	Bradyrhizobiaceae	Rhodopseudomonas
Aurantimonas manganoxydans SI85-9A1	7	Bacteria	Proteobacteria	Alphaproteobacteria	Rhizobiales	Aurantimonadaceae	Aurantimonas
Bradyrhizobium sp. BTAi1	7	Bacteria	Proteobacteria	Alphaproteobacteria	Rhizobiales	Bradyrhizobiaceae	Bradyrhizobium
Methylibium petroleiphilum PM1	7	Bacteria	Proteobacteria	Betaproteobacteria	Burkholderiales	Methylibium
Rhodopseudomonas palustris CGA009	7	Bacteria	Proteobacteria	Alphaproteobacteria	Rhizobiales	Bradyrhizobiaceae	Rhodopseudomonas
Azorhizobium caulinodans ORS 571	6	Bacteria	Proteobacteria	Alphaproteobacteria	Rhizobiales	Xanthobacteraceae	Azorhizobium
Bacillus clausii KSM-K16	6	Bacteria	Firmicutes	Bacillales	Bacillaceae	Bacillus
Bradyrhizobium sp. ORS278	6	Bacteria	Proteobacteria	Alphaproteobacteria	Rhizobiales	Bradyrhizobiaceae	Bradyrhizobium
Dinoroseobacter shibae DFL 12	6	Bacteria	Proteobacteria	Alphaproteobacteria	Rhodobacterales	Rhodobacteraceae	Dinoroseobacter
Jannaschia sp. CCS1	6	Bacteria	Proteobacteria	Alphaproteobacteria	Rhodobacterales	Rhodobacteraceae	Jannaschia
Paracoccus denitrificans PD1222	6	Bacteria	Proteobacteria	Alphaproteobacteria	Rhodobacterales	Rhodobacteraceae	Paracoccus
Rhizobium leguminosarum bv. viciae 3841	6	Bacteria	Proteobacteria	Alphaproteobacteria	Rhizobiales	Rhizobiaceae	Rhizobium/Agrobacterium group	Rhizobium
Rhodobacter sphaeroides KD131	6	Bacteria	Proteobacteria	Alphaproteobacteria	Rhodobacterales	Rhodobacteraceae	Rhodobacter
Rhodopseudomonas palustris BisA53	6	Bacteria	Proteobacteria	Alphaproteobacteria	Rhizobiales	Bradyrhizobiaceae	Rhodopseudomonas
Rhodopseudomonas palustris TIE-1	6	Bacteria	Proteobacteria	Alphaproteobacteria	Rhizobiales	Bradyrhizobiaceae	Rhodopseudomonas
Sinorhizobium medicae WSM419	6	Bacteria	Proteobacteria	Alphaproteobacteria	Rhizobiales	Rhizobiaceae	Sinorhizobium/Ensifer group	Sinorhizobium
Alkaliphilus metalliredigens QYMF	5	Bacteria	Firmicutes	Clostridia	Clostridiales	Clostridiaceae	Alkaliphilus
Azotobacter vinelandii DJ	5	Bacteria	Proteobacteria	Gammaproteobacteria	Pseudomonadales	Pseudomonadaceae	Azotobacter
Desulfitobacterium hafniense DCB-2	5	Bacteria	Firmicutes	Clostridia	Clostridiales	Peptococcaceae	Desulfitobacterium
Desulfitobacterium hafniense Y51	5	Bacteria	Firmicutes	Clostridia	Clostridiales	Peptococcaceae	Desulfitobacterium
Herminiimonas arsenicoxydans	5	Bacteria	Proteobacteria	Betaproteobacteria	Burkholderiales	Oxalobacteraceae	Herminiimonas
Labrenzia aggregata IAM 12614	5	Bacteria	Proteobacteria	Alphaproteobacteria	Rhodobacterales	Rhodobacteraceae	Labrenzia
Ruegeria pomeroyi DSS-3	5	Bacteria	Proteobacteria	Alphaproteobacteria	Rhodobacterales	Rhodobacteraceae	Ruegeria
Sinorhizobium meliloti 1021	5	Bacteria	Proteobacteria	Alphaproteobacteria	Rhizobiales	Rhizobiaceae	Sinorhizobium/Ensifer group	Sinorhizobium
Agrobacterium tumefaciens str. C58	4	Bacteria	Proteobacteria	Alphaproteobacteria	Rhizobiales	Rhizobiaceae	Rhizobium/Agrobacterium group	Agrobacterium
Deinococcus deserti VCD115	4	Bacteria	Deinococcus-Thermus	Deinococci	Deinococcales	Deinococcaceae	Deinococcus
Oceanobacillus iheyensis HTE831	4	Bacteria	Firmicutes	Bacillales	Bacillaceae	Oceanobacillus
Ochrobactrum anthropi ATCC 49188	4	Bacteria	Proteobacteria	Alphaproteobacteria	Rhizobiales	Brucellaceae	Ochrobactrum
Rhodobacter sphaeroides ATCC 17029	4	Bacteria	Proteobacteria	Alphaproteobacteria	Rhodobacterales	Rhodobacteraceae	Rhodobacter
Rhodopseudomonas palustris BisB18	4	Bacteria	Proteobacteria	Alphaproteobacteria	Rhizobiales	Bradyrhizobiaceae	Rhodopseudomonas
Roseobacter denitrificans OCh 114	4	Bacteria	Proteobacteria	Alphaproteobacteria	Rhodobacterales	Rhodobacteraceae	Roseobacter
Thermotoga lettingae TMO	4	Bacteria	Thermotogae	Thermotogales	Thermotogaceae	Thermotoga
Arthrobacter chlorophenolicus A6	3	Bacteria	Actinobacteria	Actinobacteridae	Actinomycetales	Micrococcineae	Micrococcaceae	Arthrobacter
Brevibacillus brevis NBRC 100599	3	Bacteria	Firmicutes	Bacillales	Paenibacillaceae	Brevibacillus
Brevibacterium linens BL2	3	Bacteria	Actinobacteria	Actinobacteridae	Actinomycetales	Micrococcineae	Brevibacteriaceae	Brevibacterium
Escherichia fergusonii ATCC 35469	3	Bacteria	Proteobacteria	Gammaproteobacteria	Enterobacteriales	Enterobacteriaceae	Escherichia
Fusobacterium ulcerans ATCC 49185	3	Bacteria	Fusobacteria	Fusobacteriales	Fusobacteriaceae	Fusobacterium
Hahella chejuensis KCTC 2396	3	Bacteria	Proteobacteria	Gammaproteobacteria	Oceanospirillales	Hahellaceae	Hahella
Ralstonia pickettii 12D	3	Bacteria	Proteobacteria	Betaproteobacteria	Burkholderiales	Burkholderiaceae	Ralstonia
Rhizobium etli CFN 42	3	Bacteria	Proteobacteria	Alphaproteobacteria	Rhizobiales	Rhizobiaceae	Rhizobium/Agrobacterium group	Rhizobium
Rhizobium etli CIAT 652	3	Bacteria	Proteobacteria	Alphaproteobacteria	Rhizobiales	Rhizobiaceae	Rhizobium/Agrobacterium group	Rhizobium
Rhizobium leguminosarum bv. trifolii WSM1325	3	Bacteria	Proteobacteria	Alphaproteobacteria	Rhizobiales	Rhizobiaceae	Rhizobium/Agrobacterium group	Rhizobium
Rhizobium leguminosarum bv. trifolii WSM2304	3	Bacteria	Proteobacteria	Alphaproteobacteria	Rhizobiales	Rhizobiaceae	Rhizobium/Agrobacterium group	Rhizobium
Rhodobacter sphaeroides 2.4.1	3	Bacteria	Proteobacteria	Alphaproteobacteria	Rhodobacterales	Rhodobacteraceae	Rhodobacter
Rhodobacterales bacterium HTCC2255	3	Bacteria	Proteobacteria	Alphaproteobacteria	Rhodobacterales
Rhodoferax ferrireducens T118	3	Bacteria	Proteobacteria	Betaproteobacteria	Burkholderiales	Comamonadaceae	Rhodoferax
Vibrio mimicus VM573	3	Bacteria	Proteobacteria	Gammaproteobacteria	Vibrionales	Vibrionaceae	Vibrio
Vibrio mimicus VM603	3	Bacteria	Proteobacteria	Gammaproteobacteria	Vibrionales	Vibrionaceae	Vibrio
Actinosynnema mirum DSM 43827	2	Bacteria	Actinobacteria	Actinobacteridae	Actinomycetales	Pseudonocardineae	Actinosynnemataceae	Actinosynnema
Agrobacterium vitis S4	2	Bacteria	Proteobacteria	Alphaproteobacteria	Rhizobiales	Rhizobiaceae	Rhizobium/Agrobacterium group	Agrobacterium
Anaerobaculum hydrogeniformans ATCC BAA-1850	2	Bacteria	Synergistetes	Synergistia	Synergistales	Synergistaceae	Anaerobaculum
Arthrobacter sp. FB24	2	Bacteria	Actinobacteria	Actinobacteridae	Actinomycetales	Micrococcineae	Micrococcaceae	Arthrobacter
Bacillus licheniformis ATCC 14580	2	Bacteria	Firmicutes	Bacillales	Bacillaceae	Bacillus
Bacillus licheniformis ATCC 14580	2	Bacteria	Firmicutes	Bacillales	Bacillaceae	Bacillus
Desulfotalea psychrophila LSv54	2	Bacteria	Proteobacteria	Deltaproteobacteria	Desulfobacterales	Desulfobulbaceae	Desulfotalea
Jonquetella anthropi E3_33 E1	2	Bacteria	Synergistetes	Synergistia	Synergistales	Synergistaceae	Jonquetella
Mannheimia succiniciproducens MBEL55E	2	Bacteria	Proteobacteria	Gammaproteobacteria	Pasteurellales	Pasteurellaceae	Mannheimia
Methylobacterium chloromethanicum CM4	2	Bacteria	Proteobacteria	Alphaproteobacteria	Rhizobiales	Methylobacteriaceae	Methylobacterium
Mycobacterium gilvum PYR-GCK	2	Bacteria	Actinobacteria	Actinobacteridae	Actinomycetales	Corynebacterineae	Mycobacteriaceae	Mycobacterium
Mycobacterium smegmatis str. MC2 155	2	Bacteria	Actinobacteria	Actinobacteridae	Actinomycetales	Corynebacterineae	Mycobacteriaceae	Mycobacterium
Mycobacterium sp. JLS	2	Bacteria	Actinobacteria	Actinobacteridae	Actinomycetales	Corynebacterineae	Mycobacteriaceae	Mycobacterium
Mycobacterium sp. KMS	2	Bacteria	Actinobacteria	Actinobacteridae	Actinomycetales	Corynebacterineae	Mycobacteriaceae	Mycobacterium
Mycobacterium sp. MCS	2	Bacteria	Actinobacteria	Actinobacteridae	Actinomycetales	Corynebacterineae	Mycobacteriaceae	Mycobacterium
Neptuniibacter caesariensis	2	Bacteria	Proteobacteria	Gammaproteobacteria	Oceanospirillales	Neptuniibacter
Pseudomonas aeruginosa LESB58	2	Bacteria	Proteobacteria	Gammaproteobacteria	Pseudomonadales	Pseudomonadaceae	Pseudomonas
Pseudomonas aeruginosa PA7	2	Bacteria	Proteobacteria	Gammaproteobacteria	Pseudomonadales	Pseudomonadaceae	Pseudomonas
Pseudomonas aeruginosa PAO1	2	Bacteria	Proteobacteria	Gammaproteobacteria	Pseudomonadales	Pseudomonadaceae	Pseudomonas
Pseudomonas aeruginosa UCBPP-PA14	2	Bacteria	Proteobacteria	Gammaproteobacteria	Pseudomonadales	Pseudomonadaceae	Pseudomonas
Pseudomonas mendocina ymp	2	Bacteria	Proteobacteria	Gammaproteobacteria	Pseudomonadales	Pseudomonadaceae	Pseudomonas
Ralstonia pickettii 12J	2	Bacteria	Proteobacteria	Betaproteobacteria	Burkholderiales	Burkholderiaceae	Ralstonia
Ralstonia solanacearum GMI1000	2	Bacteria	Proteobacteria	Betaproteobacteria	Burkholderiales	Burkholderiaceae	Ralstonia
Rhodococcus opacus B4	2	Bacteria	Actinobacteria	Actinobacteridae	Actinomycetales	Corynebacterineae	Nocardiaceae	Rhodococcus
Rubrobacter xylanophilus DSM 9941	2	Bacteria	Actinobacteria	Rubrobacteridae	Rubrobacterales	Rubrobacterineae	Rubrobacteraceae	Rubrobacter
Ruegeria sp. TM1040	2	Bacteria	Proteobacteria	Alphaproteobacteria	Rhodobacterales	Rhodobacteraceae	Ruegeria
Saccharopolyspora erythraea NRRL 2338	2	Bacteria	Actinobacteria	Actinobacteridae	Actinomycetales	Pseudonocardineae	Pseudonocardiaceae	Saccharopolyspora
Streptomyces hygroscopicus ATCC 53653	2	Bacteria	Actinobacteria	Actinobacteridae	Actinomycetales	Streptomycineae	Streptomycetaceae	Streptomyces
Streptomyces viridochromogenes DSM 40736	2	Bacteria	Actinobacteria	Actinobacteridae	Actinomycetales	Streptomycineae	Streptomycetaceae	Streptomyces
Thauera sp. MZ1T	2	Bacteria	Proteobacteria	Betaproteobacteria	Rhodocyclales	Rhodocyclaceae	Thauera
Vibrio vulnificus YJ016	2	Bacteria	Proteobacteria	Gammaproteobacteria	Vibrionales	Vibrionaceae	Vibrio
Xanthobacter autotrophicus Py2	2	Bacteria	Proteobacteria	Alphaproteobacteria	Rhizobiales	Xanthobacteraceae	Xanthobacter
Actinobacillus succinogenes 130Z	1	Bacteria	Proteobacteria	Gammaproteobacteria	Pasteurellales	Pasteurellaceae	Actinobacillus
Aeromonas hydrophila subsp. hydrophila ATCC 7966	1	Bacteria	Proteobacteria	Gammaproteobacteria	Aeromonadales	Aeromonadaceae	Aeromonas
Aeromonas salmonicida subsp. salmonicida A449	1	Bacteria	Proteobacteria	Gammaproteobacteria	Aeromonadales	Aeromonadaceae	Aeromonas
Agrobacterium radiobacter K84	1	Bacteria	Proteobacteria	Alphaproteobacteria	Rhizobiales	Rhizobiaceae	Rhizobium/Agrobacterium group	Agrobacterium
Aliivibrio salmonicida LFI1238	1	Bacteria	Proteobacteria	Gammaproteobacteria	Vibrionales	Vibrionaceae	Aliivibrio
Anaeromyxobacter dehalogenans 2CP-1	1	Bacteria	Proteobacteria	Deltaproteobacteria	Myxococcales	Cystobacterineae	Myxococcaceae	Anaeromyxobacter
Anaeromyxobacter dehalogenans 2CP-C	1	Bacteria	Proteobacteria	Deltaproteobacteria	Myxococcales	Cystobacterineae	Myxococcaceae	Anaeromyxobacter
Anaeromyxobacter sp. Fw109-5	1	Bacteria	Proteobacteria	Deltaproteobacteria	Myxococcales	Cystobacterineae	Myxococcaceae	Anaeromyxobacter
Anaeromyxobacter sp. K	1	Bacteria	Proteobacteria	Deltaproteobacteria	Myxococcales	Cystobacterineae	Myxococcaceae	Anaeromyxobacter
Arcobacter butzleri RM4018	1	Bacteria	Proteobacteria	Epsilonproteobacteria	Campylobacterales	Campylobacteraceae	Arcobacter
Arthrobacter aurescens TC1	1	Bacteria	Actinobacteria	Actinobacteridae	Actinomycetales	Micrococcineae	Micrococcaceae	Arthrobacter
Azoarcus sp. BH72	1	Bacteria	Proteobacteria	Betaproteobacteria	Rhodocyclales	Rhodocyclaceae	Azoarcus
Bacillus amyloliquefaciens FZB42	1	Bacteria	Firmicutes	Bacillales	Bacillaceae	Bacillus
Bacillus anthracis str. 'Ames Ancestor'	1	Bacteria	Firmicutes	Bacillales	Bacillaceae	Bacillus	Bacillus cereus group
Bacillus anthracis str. A0248	1	Bacteria	Firmicutes	Bacillales	Bacillaceae	Bacillus	Bacillus cereus group
Bacillus anthracis str. A1055	1	Bacteria	Firmicutes	Bacillales	Bacillaceae	Bacillus	Bacillus cereus group
Bacillus anthracis str. Ames	1	Bacteria	Firmicutes	Bacillales	Bacillaceae	Bacillus	Bacillus cereus group
Bacillus anthracis str. Australia 94	1	Bacteria	Firmicutes	Bacillales	Bacillaceae	Bacillus	Bacillus cereus group
Bacillus anthracis str. CDC 684	1	Bacteria	Firmicutes	Bacillales	Bacillaceae	Bacillus	Bacillus cereus group
Bacillus anthracis str. CNEVA-9066	1	Bacteria	Firmicutes	Bacillales	Bacillaceae	Bacillus	Bacillus cereus group
Bacillus anthracis str. Kruger B	1	Bacteria	Firmicutes	Bacillales	Bacillaceae	Bacillus	Bacillus cereus group
Bacillus anthracis str. Sterne	1	Bacteria	Firmicutes	Bacillales	Bacillaceae	Bacillus	Bacillus cereus group
Bacillus anthracis str. Vollum	1	Bacteria	Firmicutes	Bacillales	Bacillaceae	Bacillus	Bacillus cereus group
Bacillus anthracis str. Western North America USA6153	1	Bacteria	Firmicutes	Bacillales	Bacillaceae	Bacillus	Bacillus cereus group
Bacillus cereus 03BB102	1	Bacteria	Firmicutes	Bacillales	Bacillaceae	Bacillus	Bacillus cereus group
Bacillus cereus AH187	1	Bacteria	Firmicutes	Bacillales	Bacillaceae	Bacillus	Bacillus cereus group
Bacillus cereus AH820	1	Bacteria	Firmicutes	Bacillales	Bacillaceae	Bacillus	Bacillus cereus group
Bacillus cereus ATCC 10987	1	Bacteria	Firmicutes	Bacillales	Bacillaceae	Bacillus	Bacillus cereus group
Bacillus cereus ATCC 14579	1	Bacteria	Firmicutes	Bacillales	Bacillaceae	Bacillus	Bacillus cereus group
Bacillus cereus B4264	1	Bacteria	Firmicutes	Bacillales	Bacillaceae	Bacillus	Bacillus cereus group
Bacillus cereus G9842	1	Bacteria	Firmicutes	Bacillales	Bacillaceae	Bacillus	Bacillus cereus group
Bacillus cereus Q1	1	Bacteria	Firmicutes	Bacillales	Bacillaceae	Bacillus	Bacillus cereus group
Bacillus halodurans C-125	1	Bacteria	Firmicutes	Bacillales	Bacillaceae	Bacillus
Bacillus pumilus SAFR-032	1	Bacteria	Firmicutes	Bacillales	Bacillaceae	Bacillus
Bacillus subtilis subsp. subtilis str. 168	1	Bacteria	Firmicutes	Bacillales	Bacillaceae	Bacillus
Bacillus thuringiensis serovar konkukian str. 97-27	1	Bacteria	Firmicutes	Bacillales	Bacillaceae	Bacillus	Bacillus cereus group
Bacillus thuringiensis str. Al Hakam	1	Bacteria	Firmicutes	Bacillales	Bacillaceae	Bacillus	Bacillus cereus group
Bacillus weihenstephanensis KBAB4	1	Bacteria	Firmicutes	Bacillales	Bacillaceae	Bacillus	Bacillus cereus group
Brachyspira hyodysenteriae WA1	1	Bacteria	Spirochaetes	Spirochaetales	Brachyspiraceae	Brachyspira
Burkholderia phytofirmans PsJN	1	Bacteria	Proteobacteria	Betaproteobacteria	Burkholderiales	Burkholderiaceae	Burkholderia
Campylobacter fetus subsp. fetus 82-40	1	Bacteria	Proteobacteria	Epsilonproteobacteria	Campylobacterales	Campylobacteraceae	Campylobacter
Campylobacter jejuni subsp. doylei 269.97	1	Bacteria	Proteobacteria	Epsilonproteobacteria	Campylobacterales	Campylobacteraceae	Campylobacter
Candidatus Accumulibacter phosphatis clade IIA str. UW-1	1	Bacteria	Proteobacteria	Betaproteobacteria	Candidatus Accumulibacter
Candidatus Pelagibacter ubique HTCC1062	1	Bacteria	Proteobacteria	Alphaproteobacteria	Rickettsiales	SAR11 cluster	Candidatus Pelagibacter
Chloroflexus aggregans DSM 9485	1	Bacteria	Chloroflexi	Chloroflexales	Chloroflexaceae	Chloroflexus
Chloroflexus aurantiacus J-10-fl	1	Bacteria	Chloroflexi	Chloroflexales	Chloroflexaceae	Chloroflexus
Chloroflexus sp. Y-400-fl	1	Bacteria	Chloroflexi	Chloroflexales	Chloroflexaceae	Chloroflexus
Citrobacter koseri ATCC BAA-895	1	Bacteria	Proteobacteria	Gammaproteobacteria	Enterobacteriales	Enterobacteriaceae	Citrobacter
Clostridium phytofermentans ISDg	1	Bacteria	Firmicutes	Clostridia	Clostridiales	Clostridiaceae	Clostridium
Corynebacterium glutamicum ATCC 13032	1	Bacteria	Actinobacteria	Actinobacteridae	Actinomycetales	Corynebacterineae	Corynebacteriaceae	Corynebacterium
Corynebacterium glutamicum ATCC 13032	1	Bacteria	Actinobacteria	Actinobacteridae	Actinomycetales	Corynebacterineae	Corynebacteriaceae	Corynebacterium
Corynebacterium glutamicum R	1	Bacteria	Actinobacteria	Actinobacteridae	Actinomycetales	Corynebacterineae	Corynebacteriaceae	Corynebacterium
Cronobacter sakazakii ATCC BAA-894	1	Bacteria	Proteobacteria	Gammaproteobacteria	Enterobacteriales	Enterobacteriaceae	Cronobacter
Cronobacter turicensis	1	Bacteria	Proteobacteria	Gammaproteobacteria	Enterobacteriales	Enterobacteriaceae	Cronobacter
Deinococcus geothermalis DSM 11300	1	Bacteria	Deinococcus-Thermus	Deinococci	Deinococcales	Deinococcaceae	Deinococcus
Desulfococcus oleovorans Hxd3	1	Bacteria	Proteobacteria	Deltaproteobacteria	Desulfobacterales	Desulfobacteraceae	Desulfococcus
Desulfomicrobium baculatum DSM 4028	1	Bacteria	Proteobacteria	Deltaproteobacteria	Desulfovibrionales	Desulfomicrobiaceae	Desulfomicrobium
Desulfovibrio desulfuricans subsp. desulfuricans str. ATCC 27774	1	Bacteria	Proteobacteria	Deltaproteobacteria	Desulfovibrionales	Desulfovibrionaceae	Desulfovibrio
Desulfovibrio vulgaris str. 'Miyazaki F'	1	Bacteria	Proteobacteria	Deltaproteobacteria	Desulfovibrionales	Desulfovibrionaceae	Desulfovibrio
Dialister invisus DSM 15470	1	Bacteria	Firmicutes	Clostridia	Clostridiales	Veillonellaceae	Dialister
Dickeya dadantii Ech586	1	Bacteria	Proteobacteria	Gammaproteobacteria	Enterobacteriales	Enterobacteriaceae	Dickeya
Dickeya dadantii Ech703	1	Bacteria	Proteobacteria	Gammaproteobacteria	Enterobacteriales	Enterobacteriaceae	Dickeya
Dickeya zeae Ech1591	1	Bacteria	Proteobacteria	Gammaproteobacteria	Enterobacteriales	Enterobacteriaceae	Dickeya
Dictyoglomus thermophilum H-6-12	1	Bacteria	Dictyoglomi	Dictyoglomales	Dictyoglomaceae	Dictyoglomus
Dictyoglomus turgidum DSM 6724	1	Bacteria	Dictyoglomi	Dictyoglomales	Dictyoglomaceae	Dictyoglomus
Escherichia coli 536	1	Bacteria	Proteobacteria	Gammaproteobacteria	Enterobacteriales	Enterobacteriaceae	Escherichia
Escherichia coli APEC O1	1	Bacteria	Proteobacteria	Gammaproteobacteria	Enterobacteriales	Enterobacteriaceae	Escherichia
Escherichia coli B str. REL606	1	Bacteria	Proteobacteria	Gammaproteobacteria	Enterobacteriales	Enterobacteriaceae	Escherichia
Escherichia coli BL21	1	Bacteria	Proteobacteria	Gammaproteobacteria	Enterobacteriales	Enterobacteriaceae	Escherichia
Escherichia coli BL21(DE3)	1	Bacteria	Proteobacteria	Gammaproteobacteria	Enterobacteriales	Enterobacteriaceae	Escherichia
Escherichia coli BL21(DE3)	1	Bacteria	Proteobacteria	Gammaproteobacteria	Enterobacteriales	Enterobacteriaceae	Escherichia
Escherichia coli CFT073	1	Bacteria	Proteobacteria	Gammaproteobacteria	Enterobacteriales	Enterobacteriaceae	Escherichia
Escherichia coli ED1a	1	Bacteria	Proteobacteria	Gammaproteobacteria	Enterobacteriales	Enterobacteriaceae	Escherichia
Escherichia coli IAI39	1	Bacteria	Proteobacteria	Gammaproteobacteria	Enterobacteriales	Enterobacteriaceae	Escherichia
Escherichia coli O127:H6 str. E2348/69	1	Bacteria	Proteobacteria	Gammaproteobacteria	Enterobacteriales	Enterobacteriaceae	Escherichia
Escherichia coli S88	1	Bacteria	Proteobacteria	Gammaproteobacteria	Enterobacteriales	Enterobacteriaceae	Escherichia
Escherichia coli SMS-3-5	1	Bacteria	Proteobacteria	Gammaproteobacteria	Enterobacteriales	Enterobacteriaceae	Escherichia
Escherichia coli UTI89	1	Bacteria	Proteobacteria	Gammaproteobacteria	Enterobacteriales	Enterobacteriaceae	Escherichia
Fusobacterium gonidiaformans ATCC 25563	1	Bacteria	Fusobacteria	Fusobacteriales	Fusobacteriaceae	Fusobacterium
Fusobacterium nucleatum subsp. nucleatum ATCC 25586	1	Bacteria	Fusobacteria	Fusobacteriales	Fusobacteriaceae	Fusobacterium
Fusobacterium periodonticum ATCC 33693	1	Bacteria	Fusobacteria	Fusobacteriales	Fusobacteriaceae	Fusobacterium
Fusobacterium sp. 3_1_5R	1	Bacteria	Fusobacteria	Fusobacteriales	Fusobacteriaceae	Fusobacterium
Fusobacterium sp. D11	1	Bacteria	Fusobacteria	Fusobacteriales	Fusobacteriaceae	Fusobacterium
Geobacillus sp. Y412MC61	1	Bacteria	Firmicutes	Bacillales	Bacillaceae	Geobacillus
Geobacillus thermodenitrificans NG80-2	1	Bacteria	Firmicutes	Bacillales	Bacillaceae	Geobacillus
Hirschia baltica ATCC 49814	1	Bacteria	Proteobacteria	Alphaproteobacteria	Rhodobacterales	Hyphomonadaceae	Hirschia
Kineococcus radiotolerans SRS30216	1	Bacteria	Actinobacteria	Actinobacteridae	Actinomycetales	Kineosporiineae	Kineosporiaceae	Kineococcus
Lutiella nitroferrum 2002	1	Bacteria	Proteobacteria	Betaproteobacteria	Neisseriales	Neisseriaceae	Lutiella
Lysinibacillus sphaericus C3-41	1	Bacteria	Firmicutes	Bacillales	Planococcaceae	Lysinibacillus
Marinobacter aquaeolei VT8	1	Bacteria	Proteobacteria	Gammaproteobacteria	Alteromonadales	Alteromonadaceae	Marinobacter
Methylobacterium extorquens AM1	1	Bacteria	Proteobacteria	Alphaproteobacteria	Rhizobiales	Methylobacteriaceae	Methylobacterium
Methylobacterium extorquens DM4	1	Bacteria	Proteobacteria	Alphaproteobacteria	Rhizobiales	Methylobacteriaceae	Methylobacterium
Methylobacterium extorquens PA1	1	Bacteria	Proteobacteria	Alphaproteobacteria	Rhizobiales	Methylobacteriaceae	Methylobacterium
Methylobacterium sp. 4-46	1	Bacteria	Proteobacteria	Alphaproteobacteria	Rhizobiales	Methylobacteriaceae	Methylobacterium
Micrococcus luteus NCTC 2665	1	Bacteria	Actinobacteria	Actinobacteridae	Actinomycetales	Micrococcineae	Micrococcaceae	Micrococcus
Mycobacterium vanbaalenii PYR-1	1	Bacteria	Actinobacteria	Actinobacteridae	Actinomycetales	Corynebacterineae	Mycobacteriaceae	Mycobacterium
Nakamurella multipartita DSM 44233	1	Bacteria	Actinobacteria	Actinobacteridae	Actinomycetales	Frankineae	Nakamurellaceae	Nakamurella
Natranaerobius thermophilus JW/NM-WN-LF	1	Bacteria	Firmicutes	Clostridia	Natranaerobiales	Natranaerobiaceae	Natranaerobius
Pantoea sp. At-9b	1	Bacteria	Proteobacteria	Gammaproteobacteria	Enterobacteriales	Enterobacteriaceae	Pantoea
Pasteurella multocida subsp. multocida str. Pm70	1	Bacteria	Proteobacteria	Gammaproteobacteria	Pasteurellales	Pasteurellaceae	Pasteurella
Photobacterium profundum SS9	1	Bacteria	Proteobacteria	Gammaproteobacteria	Vibrionales	Vibrionaceae	Photobacterium
Photorhabdus asymbiotica	1	Bacteria	Proteobacteria	Gammaproteobacteria	Enterobacteriales	Enterobacteriaceae	Photorhabdus
Photorhabdus luminescens subsp. laumondii TTO1	1	Bacteria	Proteobacteria	Gammaproteobacteria	Enterobacteriales	Enterobacteriaceae	Photorhabdus
Proteus mirabilis HI4320	1	Bacteria	Proteobacteria	Gammaproteobacteria	Enterobacteriales	Enterobacteriaceae	Proteus
Pseudomonas entomophila L48	1	Bacteria	Proteobacteria	Gammaproteobacteria	Pseudomonadales	Pseudomonadaceae	Pseudomonas
Pseudomonas fluorescens Pf-5	1	Bacteria	Proteobacteria	Gammaproteobacteria	Pseudomonadales	Pseudomonadaceae	Pseudomonas
Pseudomonas fluorescens Pf0-1	1	Bacteria	Proteobacteria	Gammaproteobacteria	Pseudomonadales	Pseudomonadaceae	Pseudomonas
Pseudomonas fluorescens SBW25	1	Bacteria	Proteobacteria	Gammaproteobacteria	Pseudomonadales	Pseudomonadaceae	Pseudomonas
Pseudomonas putida F1	1	Bacteria	Proteobacteria	Gammaproteobacteria	Pseudomonadales	Pseudomonadaceae	Pseudomonas
Pseudomonas putida GB-1	1	Bacteria	Proteobacteria	Gammaproteobacteria	Pseudomonadales	Pseudomonadaceae	Pseudomonas
Pseudomonas putida KT2440	1	Bacteria	Proteobacteria	Gammaproteobacteria	Pseudomonadales	Pseudomonadaceae	Pseudomonas
Pseudomonas putida W619	1	Bacteria	Proteobacteria	Gammaproteobacteria	Pseudomonadales	Pseudomonadaceae	Pseudomonas
Pseudomonas stutzeri A1501	1	Bacteria	Proteobacteria	Gammaproteobacteria	Pseudomonadales	Pseudomonadaceae	Pseudomonas
Pseudomonas syringae pv. phaseolicola 1448A	1	Bacteria	Proteobacteria	Gammaproteobacteria	Pseudomonadales	Pseudomonadaceae	Pseudomonas	Pseudomonas savastanoi
Pseudomonas syringae pv. syringae B728a	1	Bacteria	Proteobacteria	Gammaproteobacteria	Pseudomonadales	Pseudomonadaceae	Pseudomonas	Pseudomonas syringae
Pseudomonas syringae pv. tabaci ATCC 11528	1	Bacteria	Proteobacteria	Gammaproteobacteria	Pseudomonadales	Pseudomonadaceae	Pseudomonas	Pseudomonas amygdali
Pseudomonas syringae pv. tomato str. DC3000	1	Bacteria	Proteobacteria	Gammaproteobacteria	Pseudomonadales	Pseudomonadaceae	Pseudomonas
Psychrobacter cryohalolentis K5	1	Bacteria	Proteobacteria	Gammaproteobacteria	Pseudomonadales	Moraxellaceae	Psychrobacter
Psychromonas ingrahamii 37	1	Bacteria	Proteobacteria	Gammaproteobacteria	Alteromonadales	Psychromonadaceae	Psychromonas
Reinekea blandensis MED297	1	Bacteria	Proteobacteria	Gammaproteobacteria	Reinekea
Rhodococcus erythropolis PR4	1	Bacteria	Actinobacteria	Actinobacteridae	Actinomycetales	Corynebacterineae	Nocardiaceae	Rhodococcus
Rhodococcus jostii RHA1	1	Bacteria	Actinobacteria	Actinobacteridae	Actinomycetales	Corynebacterineae	Nocardiaceae	Rhodococcus
Rhodospirillum centenum SW	1	Bacteria	Proteobacteria	Alphaproteobacteria	Rhodospirillales	Rhodospirillaceae	Rhodospirillum
Saccharomonospora viridis DSM 43017	1	Bacteria	Actinobacteria	Actinobacteridae	Actinomycetales	Pseudonocardineae	Pseudonocardiaceae	Saccharomonospora
Salmonella enterica subsp. arizonae serovar 62:z4,z23:--	1	Bacteria	Proteobacteria	Gammaproteobacteria	Enterobacteriales	Enterobacteriaceae	Salmonella
Salmonella enterica subsp. enterica serovar Agona str. SL483	1	Bacteria	Proteobacteria	Gammaproteobacteria	Enterobacteriales	Enterobacteriaceae	Salmonella	Salmonella enterica subsp. enterica serovar Agona
Salmonella enterica subsp. enterica serovar Choleraesuis str. SC-B67	1	Bacteria	Proteobacteria	Gammaproteobacteria	Enterobacteriales	Enterobacteriaceae	Salmonella	Salmonella enterica subsp. enterica serovar Choleraesuis
Salmonella enterica subsp. enterica serovar Dublin str. CT_02021853	1	Bacteria	Proteobacteria	Gammaproteobacteria	Enterobacteriales	Enterobacteriaceae	Salmonella	Salmonella enterica subsp. enterica serovar Dublin
Salmonella enterica subsp. enterica serovar Enteritidis str. P125109	1	Bacteria	Proteobacteria	Gammaproteobacteria	Enterobacteriales	Enterobacteriaceae	Salmonella	Salmonella enterica subsp. enterica serovar Enteritidis
Salmonella enterica subsp. enterica serovar Gallinarum str. 287/91	1	Bacteria	Proteobacteria	Gammaproteobacteria	Enterobacteriales	Enterobacteriaceae	Salmonella	Salmonella enterica subsp. enterica serovar Gallinarum
Salmonella enterica subsp. enterica serovar Heidelberg str. SL476	1	Bacteria	Proteobacteria	Gammaproteobacteria	Enterobacteriales	Enterobacteriaceae	Salmonella	Salmonella enterica subsp. enterica serovar Heidelberg
Salmonella enterica subsp. enterica serovar Newport str. SL254	1	Bacteria	Proteobacteria	Gammaproteobacteria	Enterobacteriales	Enterobacteriaceae	Salmonella	Salmonella enterica subsp. enterica serovar Newport
Salmonella enterica subsp. enterica serovar Paratyphi A str. AKU_12601	1	Bacteria	Proteobacteria	Gammaproteobacteria	Enterobacteriales	Enterobacteriaceae	Salmonella
Salmonella enterica subsp. enterica serovar Paratyphi A str. ATCC 9150	1	Bacteria	Proteobacteria	Gammaproteobacteria	Enterobacteriales	Enterobacteriaceae	Salmonella
Salmonella enterica subsp. enterica serovar Paratyphi B str. SPB7	1	Bacteria	Proteobacteria	Gammaproteobacteria	Enterobacteriales	Enterobacteriaceae	Salmonella	Salmonella enterica subsp. enterica serovar Paratyphi B
Salmonella enterica subsp. enterica serovar Paratyphi C strain RKS4594	1	Bacteria	Proteobacteria	Gammaproteobacteria	Enterobacteriales	Enterobacteriaceae	Salmonella	Salmonella enterica subsp. enterica serovar Paratyphi C
Salmonella enterica subsp. enterica serovar Schwarzengrund str. CVM19633	1	Bacteria	Proteobacteria	Gammaproteobacteria	Enterobacteriales	Enterobacteriaceae	Salmonella
Salmonella enterica subsp. enterica serovar Typhi str. CT18	1	Bacteria	Proteobacteria	Gammaproteobacteria	Enterobacteriales	Enterobacteriaceae	Salmonella	Salmonella enterica subsp. enterica serovar Typhi
Salmonella enterica subsp. enterica serovar Typhi str. Ty2	1	Bacteria	Proteobacteria	Gammaproteobacteria	Enterobacteriales	Enterobacteriaceae	Salmonella	Salmonella enterica subsp. enterica serovar Typhi
Salmonella enterica subsp. enterica serovar Typhimurium str. LT2	1	Bacteria	Proteobacteria	Gammaproteobacteria	Enterobacteriales	Enterobacteriaceae	Salmonella	Salmonella enterica subsp. enterica serovar Typhimurium
Serratia proteamaculans 568	1	Bacteria	Proteobacteria	Gammaproteobacteria	Enterobacteriales	Enterobacteriaceae	Serratia
Shewanella baltica OS155	1	Bacteria	Proteobacteria	Gammaproteobacteria	Alteromonadales	Shewanellaceae	Shewanella
Shewanella baltica OS185	1	Bacteria	Proteobacteria	Gammaproteobacteria	Alteromonadales	Shewanellaceae	Shewanella
Shewanella baltica OS195	1	Bacteria	Proteobacteria	Gammaproteobacteria	Alteromonadales	Shewanellaceae	Shewanella
Shewanella baltica OS223	1	Bacteria	Proteobacteria	Gammaproteobacteria	Alteromonadales	Shewanellaceae	Shewanella
Shewanella sp. MR-4	1	Bacteria	Proteobacteria	Gammaproteobacteria	Alteromonadales	Shewanellaceae	Shewanella
Shewanella sp. MR-7	1	Bacteria	Proteobacteria	Gammaproteobacteria	Alteromonadales	Shewanellaceae	Shewanella
Streptomyces coelicolor A3(2)	1	Bacteria	Actinobacteria	Actinobacteridae	Actinomycetales	Streptomycineae	Streptomycetaceae	Streptomyces
Streptomyces griseoflavus Tu4000	1	Bacteria	Actinobacteria	Actinobacteridae	Actinomycetales	Streptomycineae	Streptomycetaceae	Streptomyces
Streptomyces griseus subsp. griseus NBRC 13350	1	Bacteria	Actinobacteria	Actinobacteridae	Actinomycetales	Streptomycineae	Streptomycetaceae	Streptomyces
Streptomyces lividans TK24	1	Bacteria	Actinobacteria	Actinobacteridae	Actinomycetales	Streptomycineae	Streptomycetaceae	Streptomyces
Symbiobacterium thermophilum IAM 14863	1	Bacteria	Firmicutes	Clostridia	Clostridiales	Clostridiales Family XVIII. Incertae Sedis	Symbiobacterium
Thermobifida fusca YX	1	Bacteria	Actinobacteria	Actinobacteridae	Actinomycetales	Streptosporangineae	Nocardiopsaceae	Thermobifida
Vibrio cholera CIRS 101	1	Bacteria	Proteobacteria	Gammaproteobacteria	Vibrionales	Vibrionaceae	Vibrio
Vibrio cholerae M66-2	1	Bacteria	Proteobacteria	Gammaproteobacteria	Vibrionales	Vibrionaceae	Vibrio
Vibrio cholerae MJ-1236	1	Bacteria	Proteobacteria	Gammaproteobacteria	Vibrionales	Vibrionaceae	Vibrio
Vibrio cholerae O1 biovar El Tor str. N16961	1	Bacteria	Proteobacteria	Gammaproteobacteria	Vibrionales	Vibrionaceae	Vibrio
Vibrio cholerae O395	1	Bacteria	Proteobacteria	Gammaproteobacteria	Vibrionales	Vibrionaceae	Vibrio
Vibrio cholerae O395	1	Bacteria	Proteobacteria	Gammaproteobacteria	Vibrionales	Vibrionaceae	Vibrio
Vibrio fischeri MJ11	1	Bacteria	Proteobacteria	Gammaproteobacteria	Vibrionales	Vibrionaceae	Aliivibrio
Vibrio harveyi ATCC BAA-1116	1	Bacteria	Proteobacteria	Gammaproteobacteria	Vibrionales	Vibrionaceae	Vibrio
Vibrio parahaemolyticus AN-5034	1	Bacteria	Proteobacteria	Gammaproteobacteria	Vibrionales	Vibrionaceae	Vibrio
Vibrio parahaemolyticus AQ4037	1	Bacteria	Proteobacteria	Gammaproteobacteria	Vibrionales	Vibrionaceae	Vibrio
Vibrio parahaemolyticus K5030	1	Bacteria	Proteobacteria	Gammaproteobacteria	Vibrionales	Vibrionaceae	Vibrio
Vibrio parahaemolyticus Peru-466	1	Bacteria	Proteobacteria	Gammaproteobacteria	Vibrionales	Vibrionaceae	Vibrio
Vibrio parahaemolyticus RIMD 2210633	1	Bacteria	Proteobacteria	Gammaproteobacteria	Vibrionales	Vibrionaceae	Vibrio
Vibrio sp. Ex25	1	Bacteria	Proteobacteria	Gammaproteobacteria	Vibrionales	Vibrionaceae	Vibrio
Vibrio splendidus LGP32	1	Bacteria	Proteobacteria	Gammaproteobacteria	Vibrionales	Vibrionaceae	Vibrio
Vibrio vulnificus CMCP6	1	Bacteria	Proteobacteria	Gammaproteobacteria	Vibrionales	Vibrionaceae	Vibrio
Xanthomonas axonopodis pv. citri str. 306	1	Bacteria	Proteobacteria	Gammaproteobacteria	Xanthomonadales	Xanthomonadaceae	Xanthomonas
